# Supplementary material for: Efficient Recycling of Gold and Copper from Electronic Waste by Selective Precipitation
Source: Angew Chem Int Ed Engl. 2023 Aug 29;62(40):e202308356. doi: 10.1002/anie.202308356 (PMC10952234; doi:10.1002/anie.202308356)
Supplement: Supplementary file 1 — Supporting Information [file ANIE-62-0-s001.cif]

data_jl22004
_audit_creation_date               2022-02-11
_audit_creation_method
;
Olex2 1.5-beta
(compiled 2021.12.09 svn.r5202d8cf for OlexSys, GUI svn.r6439)
;
_shelx_SHELXL_version_number       '2018/3'
loop_
  _audit_author_name
  _audit_author_email
  _audit_author_address
 'Nag, A.' ''
;
The University of Edinburgh
School of Chemistry
Joseph Black Building David Brewster Road
Edinburgh
EH9 3FJ
;
 'Nichol, G.S.' g.s.nichol@ed.ac.uk
;
The University of Edinburgh
School of Chemistry
Joseph Black Building David Brewster Road
Edinburgh
EH9 3FJ
;

_audit_contact_author_address
;
The University of Edinburgh
School of Chemistry
Joseph Black Building David Brewster Road
Edinburgh
EH9 3FJ
;
_audit_contact_author_email        g.s.nichol@ed.ac.uk
_audit_contact_author_name         'Nichol, G.S.'
_audit_contact_author_phone        '+44 131 658 4806'
_publ_contact_author_id_orcid      0000-0002-1597-3679
_publ_section_references
;
Dolomanov, O.V., Bourhis, L.J., Gildea, R.J, Howard, J.A.K. & Puschmann, H.
 (2009), J. Appl. Cryst. 42, 339-341.

Sheldrick, G.M. (2015). Acta Cryst. A71, 3-8.

Sheldrick, G.M. (2015). Acta Cryst. C71, 3-8.
;
_chemical_name_common              ?
_chemical_name_systematic          ?
_chemical_formula_moiety           'Au Cl4, 4(C18 H15 O P), H5 O2'
_chemical_formula_sum              'C72 H65 Au Cl4 O6 P4'
_chemical_formula_weight           1488.88
_chemical_melting_point            ?
_chemical_oxdiff_formula           'C72 H64 Au1 Cl4 O6 P4'
_chemical_oxdiff_usercomment       '@ 120 K AuCl4-PPh3OH'
loop_
  _atom_type_symbol
  _atom_type_description
  _atom_type_scat_dispersion_real
  _atom_type_scat_dispersion_imag
  _atom_type_scat_source
 'C' 'C' 0.0033 0.0016 'International Tables Vol C Tables 4.2.6.8 and 6.1.1.4'
 'H' 'H' 0.0000 0.0000 'International Tables Vol C Tables 4.2.6.8 and 6.1.1.4'
 'Au' 'Au' -2.0133 8.8022
 'International Tables Vol C Tables 4.2.6.8 and 6.1.1.4'
 'Cl' 'Cl' 0.1484 0.1585 'International Tables Vol C Tables 4.2.6.8 and 6.1.1.4'
 'O' 'O' 0.0106 0.0060 'International Tables Vol C Tables 4.2.6.8 and 6.1.1.4'
 'P' 'P' 0.1023 0.0942 'International Tables Vol C Tables 4.2.6.8 and 6.1.1.4'

_shelx_space_group_comment
;
The symmetry employed for this shelxl refinement is uniquely defined
by the following loop, which should always be used as a source of
symmetry information in preference to the above space-group names.
They are only intended as comments.
;
_space_group_crystal_system        'triclinic'
_space_group_IT_number             2
_space_group_name_H-M_alt          'P -1'
_space_group_name_Hall             '-P 1'
loop_
  _space_group_symop_operation_xyz
 'x, y, z'
 '-x, -y, -z'

_cell_length_a                     9.10360(10)
_cell_length_b                     13.7281(2)
_cell_length_c                     13.7355(2)
_cell_angle_alpha                  87.1290(10)
_cell_angle_beta                   80.8740(10)
_cell_angle_gamma                  85.6340(10)
_cell_volume                       1688.69(4)
_cell_formula_units_Z              1
_cell_measurement_reflns_used      37871
_cell_measurement_temperature      120.00(10)
_cell_measurement_theta_max        35.7000
_cell_measurement_theta_min        3.7540
_shelx_estimated_absorpt_T_max     0.616
_shelx_estimated_absorpt_T_min     0.380
_exptl_absorpt_coefficient_mu      2.482
_exptl_absorpt_correction_T_max    1.00000
_exptl_absorpt_correction_T_min    0.76483
_exptl_absorpt_correction_type     multi-scan
_exptl_absorpt_process_details
;
CrysAlisPro 1.171.41.99a (Rigaku Oxford Diffraction, 2021)
Empirical absorption correction using spherical harmonics,
implemented in SCALE3 ABSPACK scaling algorithm.
;
_exptl_absorpt_special_details     ?
_exptl_crystal_colour              'translucent pale yellow'
_exptl_crystal_density_diffrn      1.464
_exptl_crystal_density_meas        ?
_exptl_crystal_density_method      ?
_exptl_crystal_description         block
_exptl_crystal_F_000               752
loop_
  _exptl_crystal_face_index_h
  _exptl_crystal_face_index_k
  _exptl_crystal_face_index_l
  _exptl_crystal_face_perp_dist
 0 -7 17 0.0809
 12 2 10 0.1862
 11 8 -4 0.2576
 -3 6 -18 0.0943
 -13 2 -1 0.2185
 -2 -19 -6 0.1193
 10 -11 -2 0.1837
 9 14 5 0.1872
 -5 17 4 0.1579
 7 -14 7 0.1485
 -4 12 13 0.1073
 7 -9 -11 0.2008
 -3 6 17 0.0827
 -9 -9 10 0.1869
 -9 1 -15 0.1833

_exptl_crystal_recrystallization_method 
 'The material was recrystallised from a mixture of dichloromethane and diethyl ether  by vapour diffusion'
_exptl_crystal_size_max            0.484
_exptl_crystal_size_mid            0.327
_exptl_crystal_size_min            0.216
loop_
  _exptl_oxdiff_crystal_face_indexfrac_h
  _exptl_oxdiff_crystal_face_indexfrac_k
  _exptl_oxdiff_crystal_face_indexfrac_l
  _exptl_oxdiff_crystal_face_x
  _exptl_oxdiff_crystal_face_y
  _exptl_oxdiff_crystal_face_z
 -0.3795 -7.2459 17.3496 -0.9933 0.0249 0.1130
 11.8164 2.4746 10.2457 -0.4144 0.0120 -0.9100
 10.9929 7.9559 -4.4156 0.4086 -0.0088 -0.9127
 -2.8748 5.7195 -18.0871 0.9887 -0.0252 0.1475
 -12.5429 2.0774 -0.7987 0.0317 -0.4104 0.9113
 -1.7488 -18.7339 -5.7741 -0.0748 0.9343 0.3485
 9.5065 -11.2064 -2.2618 -0.0642 0.8131 -0.5786
 9.3683 14.0233 5.2328 0.0412 -0.5052 -0.8620
 -4.9315 16.5509 4.3696 0.0780 -0.9814 0.1751
 7.2847 -13.7254 7.4793 -0.6002 0.7020 -0.3834
 -3.6621 12.1731 13.0165 -0.4260 -0.8951 0.1316
 7.4343 -9.0578 -10.6942 0.3843 0.8066 -0.4492
 -2.8692 5.6689 17.1926 -0.7515 -0.6429 0.1483
 -8.5539 -8.7168 9.6673 -0.6727 0.0157 0.7397
 -9.2335 1.0000 -15.2432 0.7359 -0.0197 0.6768

_exptl_transmission_factor_max     ?
_exptl_transmission_factor_min     ?
_diffrn_reflns_av_R_equivalents    0.0463
_diffrn_reflns_av_unetI/netI       0.0378
_diffrn_reflns_Laue_measured_fraction_full  0.998
_diffrn_reflns_Laue_measured_fraction_max  0.962
_diffrn_reflns_limit_h_max         15
_diffrn_reflns_limit_h_min         -15
_diffrn_reflns_limit_k_max         23
_diffrn_reflns_limit_k_min         -23
_diffrn_reflns_limit_l_max         23
_diffrn_reflns_limit_l_min         -23
_diffrn_reflns_number              83418
_diffrn_reflns_point_group_measured_fraction_full  0.998
_diffrn_reflns_point_group_measured_fraction_max  0.962
_diffrn_reflns_theta_full          25.242
_diffrn_reflns_theta_max           37.766
_diffrn_reflns_theta_min           3.226
_diffrn_ambient_environment        N~2~
_diffrn_ambient_temperature        120.00(10)
_diffrn_detector                   'CCD plate'
_diffrn_detector_area_resol_mean   10.3147
_diffrn_detector_type              Atlas
_diffrn_measured_fraction_theta_full  0.998
_diffrn_measured_fraction_theta_max  0.962
_diffrn_measurement_details
;
List of Runs (angles in degrees, time in seconds):

  # Type    Start    End  Width  t~exp~   \w     \q     \k     \f   Frames
--------------------------------------------------------------------------
  1  \w    -75.00 -14.00   1.00    5.00    --  -29.11 109.00 -19.00   61
  2  \w     -7.00  76.00   1.00    5.00    --   30.67-109.00-116.00   83
  3  \w    -42.00  53.00   1.00    5.00    --   30.67 -38.00   0.00   95
  4  \w     39.00 117.00   1.00    5.00    --   30.67 178.00  30.00   78
  5  \w     -6.00 109.00   1.00    5.00    --   30.67  19.00 -90.00  115
  6  \w    -15.00  71.00   1.00    5.00    --   30.67 -99.00 120.00   86
  7  \w    -15.00  71.00   1.00    5.00    --   30.67 -99.00 -30.00   86
  8  \w    -15.00  71.00   1.00    5.00    --   30.67 -99.00-180.00   86
  9  \w    -42.00  53.00   1.00    5.00    --   30.67 -38.00  90.00   95
 10  \w    -99.00  -2.00   1.00    5.00    --  -29.11 -57.00  60.00   97
 11  \w    -99.00  -2.00   1.00    5.00    --  -29.11 -57.00 150.00   97
 12  \w    -99.00  -2.00   1.00    5.00    --  -29.11 -57.00   0.00   97
 13  \w      4.00  45.00   1.00    5.00    --   30.67  57.00 -60.00   41
 14  \w      4.00 101.00   1.00    5.00    --   30.67  57.00   0.00   97
;
_diffrn_measurement_device         'four-circle diffractometer'
_diffrn_measurement_device_type    'Rigaku Oxford Diffraction SuperNova'
_diffrn_measurement_method         '\w scans'
_diffrn_orient_matrix_type        
 'CrysAlisPro convention (1999,Acta A55,543-557)'
_diffrn_orient_matrix_UB_11        0.0037303000
_diffrn_orient_matrix_UB_12        0.0188406000
_diffrn_orient_matrix_UB_13        -0.0493008000
_diffrn_orient_matrix_UB_21        0.0260758000
_diffrn_orient_matrix_UB_22        -0.0468882000
_diffrn_orient_matrix_UB_23        -0.0175791000
_diffrn_orient_matrix_UB_31        -0.0745878000
_diffrn_orient_matrix_UB_32        -0.0116472000
_diffrn_orient_matrix_UB_33        0.0000170000
_diffrn_radiation_monochromator    mirror
_diffrn_radiation_probe            x-ray
_diffrn_radiation_type             'Mo K\a'
_diffrn_radiation_wavelength       0.71073
_diffrn_source                     'micro-focus sealed X-ray tube'
_diffrn_source_current             0.8
_diffrn_source_type                'SuperNova (Mo) X-ray Source'
_diffrn_source_voltage             50.0
_reflns_Friedel_coverage           0.000
_reflns_Friedel_fraction_full      .
_reflns_Friedel_fraction_max       .
_reflns_number_gt                  16832
_reflns_number_total               17442
_reflns_special_details
;
 Reflections were merged by SHELXL according to the crystal
 class for the calculation of statistics and refinement.
 
 _reflns_Friedel_fraction is defined as the number of unique
 Friedel pairs measured divided by the number that would be
 possible theoretically, ignoring centric projections and
 systematic absences.
;
_reflns_threshold_expression       'I > 2\s(I)'
_computing_cell_refinement         'CrysAlisPro 1.171.41.99a (Rigaku OD, 2021)'
_computing_data_collection         'CrysAlisPro 1.171.41.99a (Rigaku OD, 2021)'
_computing_data_reduction          'CrysAlisPro 1.171.41.99a (Rigaku OD, 2021)'
_computing_molecular_graphics      'Olex2 1.5-beta (Dolomanov et al., 2009)'
_computing_publication_material    'Olex2 1.5-beta (Dolomanov et al., 2009)'
_computing_structure_refinement    'SHELXL 2018/3 (Sheldrick, 2015)'
_computing_structure_solution      'SHELXT 2018/2 (Sheldrick, 2018)'
_refine_diff_density_max           0.704
_refine_diff_density_min           -1.475
_refine_diff_density_rms           0.097
_refine_ls_extinction_coef         .
_refine_ls_extinction_method       none
_refine_ls_goodness_of_fit_ref     1.049
_refine_ls_hydrogen_treatment      mixed
_refine_ls_matrix_type             full
_refine_ls_number_parameters       472
_refine_ls_number_reflns           17442
_refine_ls_number_restraints       15
_refine_ls_R_factor_all            0.0304
_refine_ls_R_factor_gt             0.0276
_refine_ls_restrained_S_all        1.048
_refine_ls_shift/su_max            0.001
_refine_ls_shift/su_mean           0.000
_refine_ls_structure_factor_coef   Fsqd
_refine_ls_weighting_details      
 'w=1/[\s^2^(Fo^2^)+(0.0226P)^2^+0.2980P] where P=(Fo^2^+2Fc^2^)/3'
_refine_ls_weighting_scheme        calc
_refine_ls_wR_factor_gt            0.0557
_refine_ls_wR_factor_ref           0.0576
_refine_special_details
;
One of the phenyl rings and the water molecule were modelled as disordered, consistent with peaks in a difference map.  H3A was identified from a difference map and freely refined; without it the charges do not balance.

*
#===============================================================================
#>>> The Following Improvement and Query ALERTS were generated - (Acta-Mode) <<<
#===============================================================================
     Format: alert-number_ALERT_alert-type_alert-level text

910_ALERT_3_B Missing # of FCF Reflection(s) Below Theta(Min).         13 Note

Not significant

#===============================================================================
303_ALERT_2_C Full Occupancy Atom H3A       with # Connections       2.00 Check
911_ALERT_3_C Missing FCF Refl Between Thmin & STh/L=    0.600          2 Report

Not significant

#===============================================================================
;
_olex2_refinement_description
;
1. Fixed Uiso
 At 1.2 times of:
  All C(H) groups, All O(H,H) groups
2. Restrained distances
 O3A-H3AB = O3A-H3AA
 0.84 with sigma of 0.02
 H3AA-H3AB
 1.35 with sigma of 0.04
3. Same fragment restrains
{C19, C20, C21, C22, C23, C24} sigma for 1-2: 0.02, 1-3: 0.04
as in
{C19A, C20A, C21A, C22A, C23A, C24A}
4. Others
 Sof(C19A)=Sof(C20A)=Sof(H20A)=Sof(C21A)=Sof(H21A)=Sof(C22A)=Sof(H22A)=
 Sof(C23A)=Sof(H23A)=Sof(C24A)=Sof(H24A)=1-FVAR(1)
 Sof(C19)=Sof(C20)=Sof(H20)=Sof(C21)=Sof(H21)=Sof(C22)=Sof(H22)=Sof(C23)=
 Sof(H23)=Sof(C24)=Sof(H24)=FVAR(1)
 Sof(O3A)=Sof(H3AA)=Sof(H3AB)=1-FVAR(2)
 Sof(O3)=Sof(H3BA)=Sof(H3BB)=FVAR(2)
5.a Aromatic/amide H refined with riding coordinates:
 C2(H2), C3(H3), C4(H4), C5(H5), C6(H6), C8(H8), C9(H9), C10(H10), C11(H11),
 C12(H12), C13(H13), C14(H14), C15(H15), C16(H16), C17(H17), C20(H20), C21(H21),
  C22(H22), C23(H23), C24(H24), C20A(H20A), C21A(H21A), C22A(H22A), C23A(H23A),
 C24A(H24A), C26(H26), C27(H27), C28(H28), C29(H29), C30(H30), C32(H32),
 C33(H33), C34(H34), C35(H35), C36(H36)
;
_atom_sites_solution_hydrogens     mixed
_atom_sites_solution_primary       dual
_atom_sites_solution_secondary     ?
loop_
  _atom_site_label
  _atom_site_type_symbol
  _atom_site_fract_x
  _atom_site_fract_y
  _atom_site_fract_z
  _atom_site_U_iso_or_equiv
  _atom_site_adp_type
  _atom_site_occupancy
  _atom_site_site_symmetry_order
  _atom_site_calc_flag
  _atom_site_refinement_flags_posn
  _atom_site_refinement_flags_adp
  _atom_site_refinement_flags_occupancy
  _atom_site_disorder_assembly
  _atom_site_disorder_group
 Au1 Au 0.500000 0.000000 1.000000 0.01525(2) Uani 1 2 d S . P . .
 Cl1 Cl 0.31615(4) -0.08261(3) 1.09300(3) 0.02523(6) Uani 1 1 d . . . . .
 Cl2 Cl 0.33235(4) 0.06726(3) 0.90427(3) 0.02383(6) Uani 1 1 d . . . . .
 P1 P 0.33190(4) 0.22613(2) 0.53614(2) 0.01680(6) Uani 1 1 d . . . . .
 O1 O 0.27640(12) 0.32974(8) 0.55649(9) 0.0271(2) Uani 1 1 d . . . . .
 C1 C 0.31676(14) 0.19640(10) 0.41235(9) 0.0183(2) Uani 1 1 d . . . . .
 C2 C 0.2016(2) 0.24435(16) 0.37003(13) 0.0380(4) Uani 1 1 d . . . . .
 H2 H 0.135137 0.290986 0.406342 0.046 Uiso 1 1 calc R U . . .
 C3 C 0.1831(2) 0.22452(19) 0.27475(15) 0.0512(6) Uani 1 1 d . . . . .
 H3 H 0.103620 0.257441 0.246319 0.061 Uiso 1 1 calc R U . . .
 C4 C 0.2797(2) 0.15705(15) 0.22096(12) 0.0352(4) Uani 1 1 d . . . . .
 H4 H 0.267411 0.144011 0.155574 0.042 Uiso 1 1 calc R U . . .
 C5 C 0.39373(19) 0.10904(13) 0.26291(11) 0.0307(3) Uani 1 1 d . . . . .
 H5 H 0.460088 0.062510 0.226332 0.037 Uiso 1 1 calc R U . . .
 C6 C 0.41259(18) 0.12811(11) 0.35847(11) 0.0267(3) Uani 1 1 d . . . . .
 H6 H 0.491294 0.094292 0.386994 0.032 Uiso 1 1 calc R U . . .
 C7 C 0.52447(14) 0.20098(10) 0.54897(9) 0.0182(2) Uani 1 1 d . . . . .
 C8 C 0.63141(15) 0.24453(11) 0.47896(10) 0.0231(2) Uani 1 1 d . . . . .
 H8 H 0.601378 0.283810 0.425682 0.028 Uiso 1 1 calc R U . . .
 C9 C 0.78114(16) 0.23008(13) 0.48776(12) 0.0287(3) Uani 1 1 d . . . . .
 H9 H 0.853923 0.259589 0.440516 0.034 Uiso 1 1 calc R U . . .
 C10 C 0.82488(17) 0.17248(15) 0.56560(13) 0.0334(3) Uani 1 1 d . . . . .
 H10 H 0.927748 0.162151 0.570865 0.040 Uiso 1 1 calc R U . . .
 C11 C 0.71999(18) 0.13012(15) 0.63538(12) 0.0337(4) Uani 1 1 d . . . . .
 H11 H 0.750717 0.091382 0.688789 0.040 Uiso 1 1 calc R U . . .
 C12 C 0.56870(16) 0.14425(12) 0.62743(10) 0.0254(3) Uani 1 1 d . . . . .
 H12 H 0.496323 0.115245 0.675379 0.031 Uiso 1 1 calc R U . . .
 C13 C 0.21702(17) 0.04640(11) 0.60169(11) 0.0261(3) Uani 1 1 d . . . . .
 H13 H 0.274568 0.019020 0.544465 0.031 Uiso 1 1 calc R U . . .
 C14 C 0.12684(19) -0.01182(12) 0.66784(13) 0.0327(3) Uani 1 1 d . . . . .
 H14 H 0.123520 -0.079182 0.656160 0.039 Uiso 1 1 calc R U . . .
 C15 C 0.04147(17) 0.02828(13) 0.75107(12) 0.0301(3) Uani 1 1 d . . . . .
 H15 H -0.021120 -0.011501 0.795755 0.036 Uiso 1 1 calc R U . . .
 C16 C 0.04744(16) 0.12540(13) 0.76887(11) 0.0277(3) Uani 1 1 d . . . . .
 H16 H -0.010732 0.152425 0.826057 0.033 Uiso 1 1 calc R U . . .
 C17 C 0.13795(15) 0.18424(12) 0.70377(10) 0.0239(3) Uani 1 1 d . . . . .
 H17 H 0.142172 0.251258 0.716562 0.029 Uiso 1 1 calc R U . . .
 C18 C 0.22301(14) 0.14453(10) 0.61922(9) 0.0182(2) Uani 1 1 d . . . . .
 P2 P 0.21075(4) 0.55023(3) 0.78382(3) 0.02218(7) Uani 1 1 d . . . . .
 O2 O 0.31142(15) 0.58044(9) 0.69197(9) 0.0366(3) Uani 1 1 d . . . . .
 C19 C 0.3042(12) 0.4634(7) 0.8555(7) 0.0210(10) Uani 0.63(4) 1 d D . P A 1
 C20 C 0.3744(10) 0.3793(5) 0.8093(7) 0.0240(10) Uani 0.63(4) 1 d D . P A 1
 H20 H 0.368940 0.369265 0.742066 0.029 Uiso 0.63(4) 1 calc R U P A 1
 C21 C 0.4516(12) 0.3112(6) 0.8636(6) 0.0318(10) Uani 0.63(4) 1 d D . P A 1
 H21 H 0.503543 0.255698 0.832314 0.038 Uiso 0.63(4) 1 calc R U P A 1
 C22 C 0.4543(11) 0.3229(6) 0.9627(7) 0.0310(11) Uani 0.63(4) 1 d D . P A 1
 H22 H 0.506048 0.274882 0.999244 0.037 Uiso 0.63(4) 1 calc R U P A 1
 C23 C 0.3819(12) 0.4042(7) 1.0087(7) 0.0328(12) Uani 0.63(4) 1 d D . P A 1
 H23 H 0.384726 0.412721 1.076545 0.039 Uiso 0.63(4) 1 calc R U P A 1
 C24 C 0.3051(15) 0.4735(8) 0.9553(7) 0.0251(12) Uani 0.63(4) 1 d D . P A 1
 H24 H 0.252656 0.528436 0.987366 0.030 Uiso 0.63(4) 1 calc R U P A 1
 C19A C 0.300(2) 0.4657(10) 0.8728(17) 0.025(2) Uani 0.37(4) 1 d D . P A 2
 C20A C 0.3788(17) 0.3820(9) 0.834(2) 0.034(2) Uani 0.37(4) 1 d D . P A 2
 H20A H 0.386358 0.371616 0.765558 0.041 Uiso 0.37(4) 1 calc R U P A 2
 C21A C 0.4468(19) 0.3132(10) 0.893(3) 0.046(4) Uani 0.37(4) 1 d D . P A 2
 H21A H 0.494419 0.254097 0.866886 0.055 Uiso 0.37(4) 1 calc R U P A 2
 C22A C 0.443(2) 0.3328(14) 0.991(2) 0.045(4) Uani 0.37(4) 1 d D . P A 2
 H22A H 0.492336 0.287723 1.031590 0.054 Uiso 0.37(4) 1 calc R U P A 2
 C23A C 0.371(2) 0.4159(14) 1.029(2) 0.036(3) Uani 0.37(4) 1 d D . P A 2
 H23A H 0.366459 0.426595 1.097694 0.043 Uiso 0.37(4) 1 calc R U P A 2
 C24A C 0.301(2) 0.4862(14) 0.9699(16) 0.025(2) Uani 0.37(4) 1 d D . P A 2
 H24A H 0.256786 0.546118 0.996066 0.030 Uiso 0.37(4) 1 calc R U P A 2
 C25 C 0.14291(15) 0.65601(9) 0.85364(9) 0.0193(2) Uani 1 1 d . . . . .
 C26 C 0.22761(17) 0.73771(11) 0.83896(11) 0.0250(3) Uani 1 1 d . . . . .
 H26 H 0.319723 0.735155 0.795277 0.030 Uiso 1 1 calc R U . . .
 C27 C 0.1770(2) 0.82261(11) 0.88827(12) 0.0305(3) Uani 1 1 d . . . . .
 H27 H 0.234799 0.878055 0.878451 0.037 Uiso 1 1 calc R U . . .
 C28 C 0.04224(19) 0.82668(11) 0.95186(11) 0.0281(3) Uani 1 1 d . . . . .
 H28 H 0.007608 0.885125 0.984959 0.034 Uiso 1 1 calc R U . . .
 C29 C -0.04188(18) 0.74593(11) 0.96723(10) 0.0255(3) Uani 1 1 d . . . . .
 H29 H -0.133570 0.748662 1.011359 0.031 Uiso 1 1 calc R U . . .
 C30 C 0.00818(16) 0.66071(10) 0.91788(10) 0.0226(2) Uani 1 1 d . . . . .
 H30 H -0.049919 0.605424 0.928089 0.027 Uiso 1 1 calc R U . . .
 C31 C 0.05213(17) 0.49238(10) 0.75591(10) 0.0239(3) Uani 1 1 d . . . . .
 C32 C -0.02347(18) 0.42595(12) 0.82114(12) 0.0288(3) Uani 1 1 d . . . . .
 H32 H 0.009706 0.408491 0.882255 0.035 Uiso 1 1 calc R U . . .
 C33 C -0.1477(2) 0.38481(15) 0.79739(15) 0.0386(4) Uani 1 1 d . . . . .
 H33 H -0.199812 0.339860 0.842469 0.046 Uiso 1 1 calc R U . . .
 C34 C -0.1950(2) 0.40955(17) 0.70790(18) 0.0491(5) Uani 1 1 d . . . . .
 H34 H -0.280045 0.381758 0.691641 0.059 Uiso 1 1 calc R U . . .
 C35 C -0.1195(3) 0.4740(2) 0.64283(17) 0.0565(6) Uani 1 1 d . . . . .
 H35 H -0.152029 0.490254 0.581284 0.068 Uiso 1 1 calc R U . . .
 C36 C 0.0040(3) 0.51588(15) 0.66579(13) 0.0414(4) Uani 1 1 d . . . . .
 H36 H 0.055629 0.560532 0.620112 0.050 Uiso 1 1 calc R U . . .
 O3 O 0.36569(17) 0.50035(11) 0.52259(11) 0.0294(4) Uani 0.809(3) 1 d . . P B 1
 H3BA H 0.342(3) 0.528(2) 0.577(2) 0.035 Uiso 0.809(3) 1 d . U P B 1
 H3BB H 0.330(3) 0.439(2) 0.532(2) 0.035 Uiso 0.809(3) 1 d . U P B 1
 O3A O 0.4672(7) 0.4562(5) 0.5790(5) 0.0291(15) Uani 0.191(3) 1 d D . P B 2
 H3AA H 0.420(9) 0.498(6) 0.618(7) 0.035 Uiso 0.191(3) 1 d D U P B 2
 H3AB H 0.405(8) 0.418(6) 0.566(8) 0.035 Uiso 0.191(3) 1 d D U P B 2
 H3A H 0.500000 0.500000 0.500000 0.121(19) Uiso 1 2 d S . P . .

loop_
  _atom_site_aniso_label
  _atom_site_aniso_U_11
  _atom_site_aniso_U_22
  _atom_site_aniso_U_33
  _atom_site_aniso_U_23
  _atom_site_aniso_U_13
  _atom_site_aniso_U_12
 Au1 0.01482(3) 0.01529(3) 0.01543(3) -0.00301(2) -0.00116(2) -0.00056(2)
 Cl1 0.02140(14) 0.02941(17) 0.02417(14) 0.00191(12) 0.00060(11) -0.00773(12)
 Cl2 0.02245(14) 0.02241(15) 0.02814(15) 0.00103(12) -0.00984(12) -0.00022(11)
 P1 0.01561(13) 0.01594(14) 0.01839(14) -0.00169(11) -0.00143(10) -0.00003(11)
 O1 0.0254(5) 0.0179(5) 0.0367(6) -0.0066(4) -0.0008(4) 0.0014(4)
 C1 0.0175(5) 0.0195(5) 0.0177(5) 0.0014(4) -0.0032(4) -0.0004(4)
 C2 0.0316(8) 0.0537(11) 0.0271(7) -0.0049(7) -0.0099(6) 0.0192(8)
 C3 0.0448(11) 0.0769(16) 0.0320(9) -0.0077(9) -0.0199(8) 0.0271(11)
 C4 0.0395(9) 0.0462(10) 0.0216(7) -0.0020(6) -0.0114(6) 0.0001(7)
 C5 0.0383(8) 0.0314(8) 0.0227(6) -0.0074(6) -0.0077(6) 0.0051(6)
 C6 0.0308(7) 0.0263(7) 0.0238(6) -0.0056(5) -0.0102(5) 0.0084(5)
 C7 0.0166(5) 0.0213(6) 0.0170(5) -0.0015(4) -0.0025(4) -0.0026(4)
 C8 0.0218(6) 0.0259(6) 0.0214(6) 0.0030(5) -0.0022(5) -0.0051(5)
 C9 0.0195(6) 0.0373(8) 0.0288(7) 0.0025(6) -0.0006(5) -0.0080(6)
 C10 0.0182(6) 0.0493(10) 0.0341(8) 0.0028(7) -0.0080(6) -0.0066(6)
 C11 0.0236(7) 0.0521(11) 0.0268(7) 0.0083(7) -0.0103(6) -0.0042(7)
 C12 0.0203(6) 0.0368(8) 0.0195(6) 0.0048(5) -0.0044(5) -0.0046(5)
 C13 0.0258(6) 0.0218(6) 0.0275(7) 0.0006(5) 0.0050(5) -0.0007(5)
 C14 0.0326(8) 0.0230(7) 0.0378(8) 0.0058(6) 0.0064(6) -0.0015(6)
 C15 0.0226(6) 0.0389(9) 0.0264(7) 0.0109(6) -0.0003(5) -0.0020(6)
 C16 0.0201(6) 0.0450(9) 0.0174(6) -0.0014(5) -0.0001(5) -0.0034(6)
 C17 0.0190(6) 0.0335(7) 0.0194(6) -0.0066(5) -0.0007(4) -0.0044(5)
 C18 0.0140(5) 0.0216(6) 0.0187(5) -0.0007(4) -0.0019(4) 0.0001(4)
 P2 0.02773(17) 0.01517(14) 0.02058(15) -0.00113(11) 0.00639(12) -0.00289(12)
 O2 0.0499(7) 0.0235(5) 0.0293(6) -0.0039(4) 0.0196(5) -0.0096(5)
 C19 0.021(2) 0.0212(18) 0.0206(18) -0.0010(11) 0.0018(13) -0.0073(14)
 C20 0.0284(16) 0.0174(14) 0.026(2) -0.0056(12) -0.0023(15) 0.0004(10)
 C21 0.0304(17) 0.0223(16) 0.041(3) -0.0019(16) -0.0012(18) -0.0020(12)
 C22 0.0280(17) 0.0228(16) 0.043(3) 0.003(2) -0.009(2) 0.0005(12)
 C23 0.035(2) 0.033(2) 0.032(2) -0.0023(16) -0.0088(17) -0.0021(15)
 C24 0.0273(18) 0.019(2) 0.0283(19) -0.0044(14) -0.0024(16) -0.0023(16)
 C19A 0.015(3) 0.013(2) 0.043(6) 0.002(3) 0.005(4) 0.0049(19)
 C20A 0.031(3) 0.030(3) 0.043(7) -0.009(4) -0.005(4) -0.005(2)
 C21A 0.028(3) 0.018(3) 0.090(12) 0.010(6) -0.010(7) 0.003(2)
 C22A 0.032(5) 0.039(6) 0.068(10) 0.019(6) -0.020(6) -0.011(4)
 C23A 0.027(4) 0.029(4) 0.054(7) 0.015(4) -0.020(5) -0.008(3)
 C24A 0.021(3) 0.019(4) 0.037(5) 0.003(3) -0.011(4) -0.004(3)
 C25 0.0256(6) 0.0157(5) 0.0160(5) 0.0002(4) -0.0016(4) -0.0016(4)
 C26 0.0297(7) 0.0208(6) 0.0246(6) -0.0022(5) -0.0017(5) -0.0065(5)
 C27 0.0440(9) 0.0200(6) 0.0295(7) -0.0047(5) -0.0073(6) -0.0085(6)
 C28 0.0440(9) 0.0194(6) 0.0220(6) -0.0061(5) -0.0090(6) 0.0029(6)
 C29 0.0325(7) 0.0243(7) 0.0185(6) -0.0040(5) -0.0023(5) 0.0042(5)
 C30 0.0266(6) 0.0204(6) 0.0194(5) -0.0015(4) 0.0005(5) -0.0008(5)
 C31 0.0333(7) 0.0174(6) 0.0200(6) -0.0052(4) -0.0005(5) 0.0000(5)
 C32 0.0289(7) 0.0276(7) 0.0297(7) -0.0008(6) -0.0025(6) -0.0056(6)
 C33 0.0312(8) 0.0370(9) 0.0480(10) -0.0111(8) -0.0017(7) -0.0073(7)
 C34 0.0435(11) 0.0512(12) 0.0584(13) -0.0256(10) -0.0180(10) -0.0032(9)
 C35 0.0729(16) 0.0647(15) 0.0400(11) -0.0119(10) -0.0291(11) -0.0071(13)
 C36 0.0632(13) 0.0381(10) 0.0253(8) -0.0014(7) -0.0124(8) -0.0077(9)
 O3 0.0371(8) 0.0248(7) 0.0240(6) -0.0051(5) 0.0060(5) -0.0071(6)
 O3A 0.030(3) 0.025(3) 0.030(3) -0.008(2) 0.008(2) -0.009(2)

_geom_special_details
;
 All esds (except the esd in the dihedral angle between two l.s. planes)
 are estimated using the full covariance matrix.  The cell esds are taken
 into account individually in the estimation of esds in distances, angles
 and torsion angles; correlations between esds in cell parameters are only
 used when they are defined by crystal symmetry.  An approximate (isotropic)
 treatment of cell esds is used for estimating esds involving l.s. planes.
;
loop_
  _geom_bond_atom_site_label_1
  _geom_bond_atom_site_label_2
  _geom_bond_distance
  _geom_bond_site_symmetry_2
  _geom_bond_publ_flag
 Au1 Cl1 2.2770(3) . ?
 Au1 Cl1 2.2771(3) 2_657 ?
 Au1 Cl2 2.2828(3) 2_657 ?
 Au1 Cl2 2.2828(3) . ?
 P1 O1 1.4974(11) . ?
 P1 C1 1.7970(13) . ?
 P1 C7 1.7954(13) . ?
 P1 C18 1.7950(13) . ?
 C1 C2 1.385(2) . ?
 C1 C6 1.388(2) . ?
 C2 H2 0.9500 . ?
 C2 C3 1.389(3) . ?
 C3 H3 0.9500 . ?
 C3 C4 1.384(3) . ?
 C4 H4 0.9500 . ?
 C4 C5 1.375(2) . ?
 C5 H5 0.9500 . ?
 C5 C6 1.391(2) . ?
 C6 H6 0.9500 . ?
 C7 C8 1.4014(18) . ?
 C7 C12 1.3913(19) . ?
 C8 H8 0.9500 . ?
 C8 C9 1.386(2) . ?
 C9 H9 0.9500 . ?
 C9 C10 1.389(2) . ?
 C10 H10 0.9500 . ?
 C10 C11 1.381(2) . ?
 C11 H11 0.9500 . ?
 C11 C12 1.397(2) . ?
 C12 H12 0.9500 . ?
 C13 H13 0.9500 . ?
 C13 C14 1.389(2) . ?
 C13 C18 1.387(2) . ?
 C14 H14 0.9500 . ?
 C14 C15 1.389(2) . ?
 C15 H15 0.9500 . ?
 C15 C16 1.374(3) . ?
 C16 H16 0.9500 . ?
 C16 C17 1.388(2) . ?
 C17 H17 0.9500 . ?
 C17 C18 1.3998(19) . ?
 P2 O2 1.4974(11) . ?
 P2 C19 1.763(8) . ?
 P2 C19A 1.878(16) . ?
 P2 C25 1.7959(14) . ?
 P2 C31 1.8010(16) . ?
 C19 C20 1.406(7) . ?
 C19 C24 1.385(8) . ?
 C20 H20 0.9500 . ?
 C20 C21 1.386(7) . ?
 C21 H21 0.9500 . ?
 C21 C22 1.383(7) . ?
 C22 H22 0.9500 . ?
 C22 C23 1.381(7) . ?
 C23 H23 0.9500 . ?
 C23 C24 1.387(8) . ?
 C24 H24 0.9500 . ?
 C19A C20A 1.391(11) . ?
 C19A C24A 1.380(12) . ?
 C20A H20A 0.9500 . ?
 C20A C21A 1.388(11) . ?
 C21A H21A 0.9500 . ?
 C21A C22A 1.373(11) . ?
 C22A H22A 0.9500 . ?
 C22A C23A 1.363(12) . ?
 C23A H23A 0.9500 . ?
 C23A C24A 1.411(11) . ?
 C24A H24A 0.9500 . ?
 C25 C26 1.3973(19) . ?
 C25 C30 1.3919(19) . ?
 C26 H26 0.9500 . ?
 C26 C27 1.388(2) . ?
 C27 H27 0.9500 . ?
 C27 C28 1.388(2) . ?
 C28 H28 0.9500 . ?
 C28 C29 1.384(2) . ?
 C29 H29 0.9500 . ?
 C29 C30 1.391(2) . ?
 C30 H30 0.9500 . ?
 C31 C32 1.388(2) . ?
 C31 C36 1.393(2) . ?
 C32 H32 0.9500 . ?
 C32 C33 1.392(2) . ?
 C33 H33 0.9500 . ?
 C33 C34 1.384(3) . ?
 C34 H34 0.9500 . ?
 C34 C35 1.369(4) . ?
 C35 H35 0.9500 . ?
 C35 C36 1.386(3) . ?
 C36 H36 0.9500 . ?
 O3 H3BA 0.84(3) . ?
 O3 H3BB 0.92(3) . ?
 O3 H3A 1.2125(15) . ?
 O3A H3AA 0.84(2) . ?
 O3A H3AA 0.84(2) . ?
 O3A H3AB 0.84(2) . ?
 O3A H3AB 0.84(2) . ?
 O3A H3A 1.220(6) . ?

loop_
  _geom_angle_atom_site_label_1
  _geom_angle_atom_site_label_2
  _geom_angle_atom_site_label_3
  _geom_angle
  _geom_angle_site_symmetry_1
  _geom_angle_site_symmetry_3
  _geom_angle_publ_flag
 Cl1 Au1 Cl1 180.000(16) . 2_657 ?
 Cl1 Au1 Cl2 89.831(13) 2_657 2_657 ?
 Cl1 Au1 Cl2 89.830(13) . . ?
 Cl1 Au1 Cl2 90.169(13) . 2_657 ?
 Cl1 Au1 Cl2 90.170(13) 2_657 . ?
 Cl2 Au1 Cl2 180.0 . 2_657 ?
 O1 P1 C1 111.41(7) . . ?
 O1 P1 C7 113.06(6) . . ?
 O1 P1 C18 109.74(6) . . ?
 C7 P1 C1 106.24(6) . . ?
 C18 P1 C1 107.86(6) . . ?
 C18 P1 C7 108.33(6) . . ?
 C2 C1 P1 117.28(11) . . ?
 C2 C1 C6 119.16(13) . . ?
 C6 C1 P1 123.56(10) . . ?
 C1 C2 H2 119.9 . . ?
 C1 C2 C3 120.27(16) . . ?
 C3 C2 H2 119.9 . . ?
 C2 C3 H3 119.8 . . ?
 C4 C3 C2 120.38(16) . . ?
 C4 C3 H3 119.8 . . ?
 C3 C4 H4 120.3 . . ?
 C5 C4 C3 119.49(15) . . ?
 C5 C4 H4 120.3 . . ?
 C4 C5 H5 119.8 . . ?
 C4 C5 C6 120.48(15) . . ?
 C6 C5 H5 119.8 . . ?
 C1 C6 C5 120.21(14) . . ?
 C1 C6 H6 119.9 . . ?
 C5 C6 H6 119.9 . . ?
 C8 C7 P1 117.62(10) . . ?
 C12 C7 P1 122.32(10) . . ?
 C12 C7 C8 119.99(12) . . ?
 C7 C8 H8 120.1 . . ?
 C9 C8 C7 119.73(13) . . ?
 C9 C8 H8 120.1 . . ?
 C8 C9 H9 120.0 . . ?
 C8 C9 C10 120.06(14) . . ?
 C10 C9 H9 120.0 . . ?
 C9 C10 H10 119.7 . . ?
 C11 C10 C9 120.51(14) . . ?
 C11 C10 H10 119.7 . . ?
 C10 C11 H11 120.0 . . ?
 C10 C11 C12 119.98(15) . . ?
 C12 C11 H11 120.0 . . ?
 C7 C12 C11 119.72(13) . . ?
 C7 C12 H12 120.1 . . ?
 C11 C12 H12 120.1 . . ?
 C14 C13 H13 120.0 . . ?
 C18 C13 H13 120.0 . . ?
 C18 C13 C14 119.96(14) . . ?
 C13 C14 H14 119.9 . . ?
 C13 C14 C15 120.12(16) . . ?
 C15 C14 H14 119.9 . . ?
 C14 C15 H15 119.9 . . ?
 C16 C15 C14 120.10(14) . . ?
 C16 C15 H15 119.9 . . ?
 C15 C16 H16 119.8 . . ?
 C15 C16 C17 120.39(14) . . ?
 C17 C16 H16 119.8 . . ?
 C16 C17 H17 120.1 . . ?
 C16 C17 C18 119.79(14) . . ?
 C18 C17 H17 120.1 . . ?
 C13 C18 P1 123.09(10) . . ?
 C13 C18 C17 119.64(13) . . ?
 C17 C18 P1 117.25(11) . . ?
 O2 P2 C19 111.0(4) . . ?
 O2 P2 C19A 115.7(6) . . ?
 O2 P2 C25 109.57(6) . . ?
 O2 P2 C31 111.65(7) . . ?
 C19 P2 C25 110.6(3) . . ?
 C19 P2 C31 106.0(4) . . ?
 C25 P2 C19A 104.3(6) . . ?
 C25 P2 C31 108.00(7) . . ?
 C31 P2 C19A 107.1(6) . . ?
 C20 C19 P2 117.8(5) . . ?
 C24 C19 P2 122.4(6) . . ?
 C24 C19 C20 119.7(6) . . ?
 C19 C20 H20 120.6 . . ?
 C21 C20 C19 118.8(6) . . ?
 C21 C20 H20 120.6 . . ?
 C20 C21 H21 119.5 . . ?
 C22 C21 C20 121.0(6) . . ?
 C22 C21 H21 119.5 . . ?
 C21 C22 H22 119.9 . . ?
 C23 C22 C21 120.1(6) . . ?
 C23 C22 H22 119.9 . . ?
 C22 C23 H23 120.1 . . ?
 C22 C23 C24 119.7(6) . . ?
 C24 C23 H23 120.1 . . ?
 C19 C24 C23 120.6(7) . . ?
 C19 C24 H24 119.7 . . ?
 C23 C24 H24 119.7 . . ?
 C20A C19A P2 116.5(9) . . ?
 C24A C19A P2 123.9(9) . . ?
 C24A C19A C20A 119.4(10) . . ?
 C19A C20A H20A 119.2 . . ?
 C21A C20A C19A 121.6(9) . . ?
 C21A C20A H20A 119.2 . . ?
 C20A C21A H21A 120.9 . . ?
 C22A C21A C20A 118.2(10) . . ?
 C22A C21A H21A 120.9 . . ?
 C21A C22A H22A 119.4 . . ?
 C23A C22A C21A 121.1(11) . . ?
 C23A C22A H22A 119.4 . . ?
 C22A C23A H23A 119.5 . . ?
 C22A C23A C24A 121.0(10) . . ?
 C24A C23A H23A 119.5 . . ?
 C19A C24A C23A 118.3(10) . . ?
 C19A C24A H24A 120.8 . . ?
 C23A C24A H24A 120.8 . . ?
 C26 C25 P2 117.73(11) . . ?
 C30 C25 P2 122.77(10) . . ?
 C30 C25 C26 119.44(13) . . ?
 C25 C26 H26 120.0 . . ?
 C27 C26 C25 119.94(14) . . ?
 C27 C26 H26 120.0 . . ?
 C26 C27 H27 119.9 . . ?
 C28 C27 C26 120.17(14) . . ?
 C28 C27 H27 119.9 . . ?
 C27 C28 H28 119.9 . . ?
 C29 C28 C27 120.25(14) . . ?
 C29 C28 H28 119.9 . . ?
 C28 C29 H29 120.1 . . ?
 C28 C29 C30 119.82(14) . . ?
 C30 C29 H29 120.1 . . ?
 C25 C30 H30 119.8 . . ?
 C29 C30 C25 120.38(13) . . ?
 C29 C30 H30 119.8 . . ?
 C32 C31 P2 122.28(12) . . ?
 C32 C31 C36 119.24(15) . . ?
 C36 C31 P2 118.47(13) . . ?
 C31 C32 H32 119.9 . . ?
 C31 C32 C33 120.27(16) . . ?
 C33 C32 H32 119.9 . . ?
 C32 C33 H33 120.1 . . ?
 C34 C33 C32 119.83(19) . . ?
 C34 C33 H33 120.1 . . ?
 C33 C34 H34 120.0 . . ?
 C35 C34 C33 120.05(18) . . ?
 C35 C34 H34 120.0 . . ?
 C34 C35 H35 119.7 . . ?
 C34 C35 C36 120.70(19) . . ?
 C36 C35 H35 119.7 . . ?
 C31 C36 H36 120.0 . . ?
 C35 C36 C31 119.91(19) . . ?
 C35 C36 H36 120.0 . . ?
 H3BA O3 H3BB 107(2) . . ?
 H3BA O3 H3A 108.0(18) . . ?
 H3BB O3 H3A 114.1(17) . . ?
 H3AA O3A H3AA 0(10) . . ?
 H3AA O3A H3AB 107(5) . . ?
 H3AA O3A H3AB 107(5) . . ?
 H3AA O3A H3A 106(8) . . ?
 H3AA O3A H3A 106(8) . . ?
 H3AB O3A H3AA 107(5) . . ?
 H3AB O3A H3AA 107(5) . . ?
 H3AB O3A H3AB 0(9) . . ?
 H3AB O3A H3A 102(8) . . ?
 H3AB O3A H3A 102(8) . . ?

loop_
  _geom_torsion_atom_site_label_1
  _geom_torsion_atom_site_label_2
  _geom_torsion_atom_site_label_3
  _geom_torsion_atom_site_label_4
  _geom_torsion
  _geom_torsion_site_symmetry_1
  _geom_torsion_site_symmetry_2
  _geom_torsion_site_symmetry_3
  _geom_torsion_site_symmetry_4
  _geom_torsion_publ_flag
 P1 C1 C2 C3 -179.71(18) . . . . ?
 P1 C1 C6 C5 -179.99(13) . . . . ?
 P1 C7 C8 C9 177.74(12) . . . . ?
 P1 C7 C12 C11 -177.69(13) . . . . ?
 O1 P1 C1 C2 -30.48(15) . . . . ?
 O1 P1 C1 C6 150.15(12) . . . . ?
 O1 P1 C7 C8 -68.98(12) . . . . ?
 O1 P1 C7 C12 108.08(13) . . . . ?
 O1 P1 C18 C13 160.76(12) . . . . ?
 O1 P1 C18 C17 -17.43(12) . . . . ?
 C1 P1 C7 C8 53.51(12) . . . . ?
 C1 P1 C7 C12 -129.43(12) . . . . ?
 C1 P1 C18 C13 39.22(13) . . . . ?
 C1 P1 C18 C17 -138.97(10) . . . . ?
 C1 C2 C3 C4 -0.3(4) . . . . ?
 C2 C1 C6 C5 0.6(2) . . . . ?
 C2 C3 C4 C5 0.6(4) . . . . ?
 C3 C4 C5 C6 -0.2(3) . . . . ?
 C4 C5 C6 C1 -0.4(3) . . . . ?
 C6 C1 C2 C3 -0.3(3) . . . . ?
 C7 P1 C1 C2 -154.01(13) . . . . ?
 C7 P1 C1 C6 26.62(14) . . . . ?
 C7 P1 C18 C13 -75.38(13) . . . . ?
 C7 P1 C18 C17 106.44(11) . . . . ?
 C7 C8 C9 C10 0.1(2) . . . . ?
 C8 C7 C12 C11 -0.7(2) . . . . ?
 C8 C9 C10 C11 -0.8(3) . . . . ?
 C9 C10 C11 C12 0.7(3) . . . . ?
 C10 C11 C12 C7 0.1(3) . . . . ?
 C12 C7 C8 C9 0.6(2) . . . . ?
 C13 C14 C15 C16 -0.8(3) . . . . ?
 C14 C13 C18 P1 -178.09(12) . . . . ?
 C14 C13 C18 C17 0.1(2) . . . . ?
 C14 C15 C16 C17 0.3(2) . . . . ?
 C15 C16 C17 C18 0.4(2) . . . . ?
 C16 C17 C18 P1 177.70(11) . . . . ?
 C16 C17 C18 C13 -0.6(2) . . . . ?
 C18 P1 C1 C2 90.02(14) . . . . ?
 C18 P1 C1 C6 -89.36(13) . . . . ?
 C18 P1 C7 C8 169.17(11) . . . . ?
 C18 P1 C7 C12 -13.77(14) . . . . ?
 C18 C13 C14 C15 0.6(3) . . . . ?
 P2 C19 C20 C21 178.4(8) . . . . ?
 P2 C19 C24 C23 -179.0(10) . . . . ?
 P2 C19A C20A C21A -178.7(14) . . . . ?
 P2 C19A C24A C23A 179.3(15) . . . . ?
 P2 C25 C26 C27 177.48(12) . . . . ?
 P2 C25 C30 C29 -177.45(11) . . . . ?
 P2 C31 C32 C33 178.47(13) . . . . ?
 P2 C31 C36 C35 -178.79(17) . . . . ?
 O2 P2 C19 C20 -53.3(10) . . . . ?
 O2 P2 C19 C24 129.4(11) . . . . ?
 O2 P2 C19A C20A -51.8(17) . . . . ?
 O2 P2 C19A C24A 122.6(17) . . . . ?
 O2 P2 C25 C26 -23.83(14) . . . . ?
 O2 P2 C25 C30 153.58(12) . . . . ?
 O2 P2 C31 C32 154.27(13) . . . . ?
 O2 P2 C31 C36 -26.05(16) . . . . ?
 C19 P2 C25 C26 98.8(4) . . . . ?
 C19 P2 C25 C30 -83.8(4) . . . . ?
 C19 P2 C31 C32 33.3(3) . . . . ?
 C19 P2 C31 C36 -147.0(3) . . . . ?
 C19 C20 C21 C22 3.1(16) . . . . ?
 C20 C19 C24 C23 4(2) . . . . ?
 C20 C21 C22 C23 -1.3(16) . . . . ?
 C21 C22 C23 C24 0.8(18) . . . . ?
 C22 C23 C24 C19 -2(2) . . . . ?
 C24 C19 C20 C21 -4.2(17) . . . . ?
 C19A P2 C25 C26 100.6(7) . . . . ?
 C19A P2 C25 C30 -81.9(7) . . . . ?
 C19A P2 C31 C32 26.6(6) . . . . ?
 C19A P2 C31 C36 -153.7(6) . . . . ?
 C19A C20A C21A C22A -4(3) . . . . ?
 C20A C19A C24A C23A -6(3) . . . . ?
 C20A C21A C22A C23A 2(3) . . . . ?
 C21A C22A C23A C24A -2(3) . . . . ?
 C22A C23A C24A C19A 4(3) . . . . ?
 C24A C19A C20A C21A 7(3) . . . . ?
 C25 P2 C19 C20 -175.2(8) . . . . ?
 C25 P2 C19 C24 7.6(12) . . . . ?
 C25 P2 C19A C20A -172.2(13) . . . . ?
 C25 P2 C19A C24A 2.2(19) . . . . ?
 C25 P2 C31 C32 -85.21(14) . . . . ?
 C25 P2 C31 C36 94.47(14) . . . . ?
 C25 C26 C27 C28 -0.2(2) . . . . ?
 C26 C25 C30 C29 -0.1(2) . . . . ?
 C26 C27 C28 C29 0.6(2) . . . . ?
 C27 C28 C29 C30 -0.7(2) . . . . ?
 C28 C29 C30 C25 0.4(2) . . . . ?
 C30 C25 C26 C27 0.0(2) . . . . ?
 C31 P2 C19 C20 68.0(9) . . . . ?
 C31 P2 C19 C24 -109.2(11) . . . . ?
 C31 P2 C19A C20A 73.4(15) . . . . ?
 C31 P2 C19A C24A -112.1(18) . . . . ?
 C31 P2 C25 C26 -145.65(11) . . . . ?
 C31 P2 C25 C30 31.77(14) . . . . ?
 C31 C32 C33 C34 0.6(3) . . . . ?
 C32 C31 C36 C35 0.9(3) . . . . ?
 C32 C33 C34 C35 0.3(3) . . . . ?
 C33 C34 C35 C36 -0.6(4) . . . . ?
 C34 C35 C36 C31 0.0(4) . . . . ?
 C36 C31 C32 C33 -1.2(3) . . . . ?

_shelx_res_file
;
TITL jl22004_a.res in P-1
    jl22004.res
    created by SHELXL-2018/3 at 11:57:06 on 11-Feb-2022
REM Old TITL JL22004_2x2_refinalized in P-1
REM SHELXT solution in P-1: R1 0.054, Rweak 0.046, Alpha 0.042
REM <I/s> 0.000 for 0 systematic absences, Orientation as input
REM Formula found by SHELXT: C74 O4 P4 Cl4 Au
CELL 0.71073 9.1036 13.7281 13.7355 87.129 80.874 85.634
ZERR 1 0.0001 0.0002 0.0002 0.001 0.001 0.001
LATT 1
SFAC C H Au Cl O P
UNIT 72 65 1 4 6 4
DFIX 0.84 O3A H3AB O3A H3AA
DANG 1.35 H3AA H3AB

L.S. 16
PLAN  200
SIZE 0.216 0.327 0.484
TEMP -153
CONF
BIND O3A H3AA
BIND H3AB O3A
BOND
list 4
MORE -1
BOND $H
fmap -2 53
acta
REM <olex2.extras>
REM <HklSrc "%.\\JL22004.hkl">
REM </olex2.extras>

WGHT    0.022600    0.298000
FVAR       0.48732   0.62714   0.80944
AU1   3    0.500000    0.000000    1.000000    10.50000    0.01482    0.01529 =
         0.01543   -0.00301   -0.00116   -0.00056
CL1   4    0.316152   -0.082613    1.092997    11.00000    0.02140    0.02941 =
         0.02417    0.00191    0.00060   -0.00773
CL2   4    0.332349    0.067259    0.904274    11.00000    0.02245    0.02241 =
         0.02814    0.00103   -0.00984   -0.00022
P1    6    0.331897    0.226131    0.536140    11.00000    0.01561    0.01594 =
         0.01839   -0.00169   -0.00143   -0.00003
O1    5    0.276404    0.329743    0.556488    11.00000    0.02543    0.01793 =
         0.03670   -0.00664   -0.00082    0.00138
C1    1    0.316757    0.196396    0.412348    11.00000    0.01749    0.01951 =
         0.01768    0.00136   -0.00315   -0.00036
C2    1    0.201649    0.244347    0.370030    11.00000    0.03162    0.05372 =
         0.02714   -0.00488   -0.00988    0.01925
AFIX  43
H2    2    0.135137    0.290986    0.406342    11.00000   -1.20000
AFIX   0
C3    1    0.183098    0.224515    0.274753    11.00000    0.04480    0.07694 =
         0.03204   -0.00775   -0.01994    0.02708
AFIX  43
H3    2    0.103620    0.257441    0.246319    11.00000   -1.20000
AFIX   0
C4    1    0.279745    0.157046    0.220965    11.00000    0.03954    0.04624 =
         0.02159   -0.00200   -0.01143    0.00007
AFIX  43
H4    2    0.267411    0.144011    0.155574    11.00000   -1.20000
AFIX   0
C5    1    0.393729    0.109041    0.262907    11.00000    0.03828    0.03144 =
         0.02274   -0.00738   -0.00771    0.00508
AFIX  43
H5    2    0.460088    0.062510    0.226332    11.00000   -1.20000
AFIX   0
C6    1    0.412587    0.128105    0.358475    11.00000    0.03082    0.02633 =
         0.02376   -0.00565   -0.01018    0.00839
AFIX  43
H6    2    0.491294    0.094292    0.386994    11.00000   -1.20000
AFIX   0
C7    1    0.524473    0.200980    0.548973    11.00000    0.01663    0.02132 =
         0.01701   -0.00153   -0.00248   -0.00264
C8    1    0.631406    0.244533    0.478961    11.00000    0.02182    0.02585 =
         0.02141    0.00298   -0.00225   -0.00508
AFIX  43
H8    2    0.601378    0.283810    0.425682    11.00000   -1.20000
AFIX   0
C9    1    0.781138    0.230076    0.487764    11.00000    0.01948    0.03733 =
         0.02882    0.00251   -0.00062   -0.00805
AFIX  43
H9    2    0.853923    0.259589    0.440516    11.00000   -1.20000
AFIX   0
C10   1    0.824885    0.172483    0.565595    11.00000    0.01821    0.04930 =
         0.03408    0.00281   -0.00804   -0.00656
AFIX  43
H10   2    0.927748    0.162151    0.570865    11.00000   -1.20000
AFIX   0
C11   1    0.719993    0.130121    0.635384    11.00000    0.02362    0.05206 =
         0.02680    0.00832   -0.01027   -0.00423
AFIX  43
H11   2    0.750717    0.091382    0.688789    11.00000   -1.20000
AFIX   0
C12   1    0.568700    0.144249    0.627427    11.00000    0.02027    0.03679 =
         0.01946    0.00478   -0.00438   -0.00459
AFIX  43
H12   2    0.496323    0.115245    0.675379    11.00000   -1.20000
AFIX   0
C13   1    0.217021    0.046397    0.601689    11.00000    0.02577    0.02181 =
         0.02753    0.00062    0.00498   -0.00068
AFIX  43
H13   2    0.274568    0.019020    0.544465    11.00000   -1.20000
AFIX   0
C14   1    0.126838   -0.011820    0.667845    11.00000    0.03256    0.02301 =
         0.03775    0.00581    0.00642   -0.00149
AFIX  43
H14   2    0.123520   -0.079182    0.656160    11.00000   -1.20000
AFIX   0
C15   1    0.041474    0.028281    0.751073    11.00000    0.02257    0.03891 =
         0.02643    0.01089   -0.00030   -0.00203
AFIX  43
H15   2   -0.021120   -0.011501    0.795755    11.00000   -1.20000
AFIX   0
C16   1    0.047441    0.125400    0.768866    11.00000    0.02009    0.04500 =
         0.01743   -0.00143   -0.00015   -0.00338
AFIX  43
H16   2   -0.010732    0.152425    0.826057    11.00000   -1.20000
AFIX   0
C17   1    0.137953    0.184240    0.703775    11.00000    0.01905    0.03352 =
         0.01945   -0.00658   -0.00068   -0.00438
AFIX  43
H17   2    0.142172    0.251258    0.716562    11.00000   -1.20000
AFIX   0
C18   1    0.223012    0.144530    0.619223    11.00000    0.01395    0.02164 =
         0.01874   -0.00074   -0.00195    0.00008

P2    6    0.210753    0.550232    0.783816    11.00000    0.02773    0.01517 =
         0.02058   -0.00113    0.00639   -0.00289
O2    5    0.311417    0.580444    0.691969    11.00000    0.04990    0.02351 =
         0.02925   -0.00385    0.01965   -0.00962
PART 1
C19   1    0.304194    0.463400    0.855507    21.00000    0.02067    0.02116 =
         0.02058   -0.00098    0.00178   -0.00735
C20   1    0.374381    0.379272    0.809303    21.00000    0.02842    0.01742 =
         0.02569   -0.00565   -0.00226    0.00044
AFIX  43
H20   2    0.368940    0.369265    0.742066    21.00000   -1.20000
AFIX   0
C21   1    0.451648    0.311208    0.863630    21.00000    0.03041    0.02230 =
         0.04124   -0.00188   -0.00125   -0.00200
AFIX  43
H21   2    0.503543    0.255698    0.832314    21.00000   -1.20000
AFIX   0
C22   1    0.454322    0.322897    0.962717    21.00000    0.02803    0.02281 =
         0.04275    0.00298   -0.00946    0.00049
AFIX  43
H22   2    0.506048    0.274882    0.999244    21.00000   -1.20000
AFIX   0
C23   1    0.381930    0.404247    1.008659    21.00000    0.03515    0.03270 =
         0.03183   -0.00228   -0.00885   -0.00213
AFIX  43
H23   2    0.384726    0.412721    1.076545    21.00000   -1.20000
AFIX   0
C24   1    0.305121    0.473527    0.955257    21.00000    0.02726    0.01949 =
         0.02830   -0.00443   -0.00244   -0.00232
AFIX  43
H24   2    0.252656    0.528436    0.987366    21.00000   -1.20000
AFIX   0

SAME 0.02 0.04 C19 > C24
PART 2
C19A  1    0.299862    0.465698    0.872774   -21.00000    0.01522    0.01304 =
         0.04280    0.00191    0.00532    0.00494
C20A  1    0.378779    0.381978    0.834094   -21.00000    0.03101    0.02998 =
         0.04285   -0.00919   -0.00458   -0.00496
AFIX  43
H20A  2    0.386358    0.371616    0.765558   -21.00000   -1.20000
AFIX   0
C21A  1    0.446752    0.313181    0.893159   -21.00000    0.02772    0.01775 =
         0.09017    0.01008   -0.00981    0.00347
AFIX  43
H21A  2    0.494419    0.254097    0.866886   -21.00000   -1.20000
AFIX   0
C22A  1    0.443255    0.332808    0.990599   -21.00000    0.03176    0.03909 =
         0.06801    0.01892   -0.02014   -0.01074
AFIX  43
H22A  2    0.492336    0.287723    1.031590   -21.00000   -1.20000
AFIX   0
C23A  1    0.370550    0.415887    1.029491   -21.00000    0.02701    0.02937 =
         0.05439    0.01495   -0.01957   -0.00827
AFIX  43
H23A  2    0.366459    0.426595    1.097694   -21.00000   -1.20000
AFIX   0
C24A  1    0.301301    0.486189    0.969943   -21.00000    0.02059    0.01936 =
         0.03737    0.00318   -0.01055   -0.00413
AFIX  43
H24A  2    0.256786    0.546118    0.996066   -21.00000   -1.20000
AFIX   0

PART 0
C25   1    0.142913    0.656013    0.853642    11.00000    0.02559    0.01572 =
         0.01604    0.00023   -0.00159   -0.00160
C26   1    0.227606    0.737705    0.838960    11.00000    0.02966    0.02079 =
         0.02463   -0.00220   -0.00169   -0.00651
AFIX  43
H26   2    0.319723    0.735155    0.795277    11.00000   -1.20000
AFIX   0
C27   1    0.177012    0.822609    0.888269    11.00000    0.04396    0.01999 =
         0.02950   -0.00466   -0.00729   -0.00852
AFIX  43
H27   2    0.234799    0.878055    0.878451    11.00000   -1.20000
AFIX   0
C28   1    0.042240    0.826676    0.951858    11.00000    0.04398    0.01944 =
         0.02197   -0.00607   -0.00896    0.00289
AFIX  43
H28   2    0.007608    0.885125    0.984959    11.00000   -1.20000
AFIX   0
C29   1   -0.041883    0.745929    0.967232    11.00000    0.03247    0.02425 =
         0.01852   -0.00401   -0.00235    0.00424
AFIX  43
H29   2   -0.133570    0.748662    1.011359    11.00000   -1.20000
AFIX   0
C30   1    0.008184    0.660713    0.917881    11.00000    0.02657    0.02040 =
         0.01937   -0.00155    0.00054   -0.00084
AFIX  43
H30   2   -0.049919    0.605424    0.928089    11.00000   -1.20000
AFIX   0
C31   1    0.052134    0.492376    0.755911    11.00000    0.03334    0.01743 =
         0.01997   -0.00518   -0.00046    0.00003
C32   1   -0.023468    0.425947    0.821142    11.00000    0.02886    0.02757 =
         0.02973   -0.00078   -0.00248   -0.00564
AFIX  43
H32   2    0.009706    0.408491    0.882255    11.00000   -1.20000
AFIX   0
C33   1   -0.147673    0.384806    0.797389    11.00000    0.03117    0.03701 =
         0.04798   -0.01106   -0.00170   -0.00727
AFIX  43
H33   2   -0.199812    0.339860    0.842469    11.00000   -1.20000
AFIX   0
C34   1   -0.195045    0.409546    0.707904    11.00000    0.04355    0.05116 =
         0.05836   -0.02560   -0.01801   -0.00323
AFIX  43
H34   2   -0.280045    0.381758    0.691641    11.00000   -1.20000
AFIX   0
C35   1   -0.119506    0.474019    0.642832    11.00000    0.07286    0.06471 =
         0.03999   -0.01190   -0.02906   -0.00713
AFIX  43
H35   2   -0.152029    0.490254    0.581284    11.00000   -1.20000
AFIX   0
C36   1    0.003959    0.515877    0.665793    11.00000    0.06321    0.03810 =
         0.02525   -0.00143   -0.01235   -0.00775
AFIX  43
H36   2    0.055629    0.560532    0.620112    11.00000   -1.20000
AFIX   0

PART 1
O3    5    0.365692    0.500346    0.522593    31.00000    0.03713    0.02478 =
         0.02397   -0.00507    0.00599   -0.00710
H3BA  2    0.341554    0.528493    0.576665    31.00000   -1.20000
H3BB  2    0.330107    0.438934    0.532402    31.00000   -1.20000

PART 2
O3A   5    0.467210    0.456216    0.579014   -31.00000    0.02992    0.02508 =
         0.03001   -0.00835    0.00773   -0.00889
H3AA  2    0.419592    0.497550    0.617624   -31.00000   -1.20000
H3AB  2    0.405029    0.418474    0.565983   -31.00000   -1.20000

PART 0
H3A   2    0.500000    0.500000    0.500000    10.50000    0.12146
HKLF 4


REM  jl22004_a.res in P-1
REM wR2 = 0.0576, GooF = S = 1.049, Restrained GooF = 1.048 for all data
REM R1 = 0.0276 for 16832 Fo > 4sig(Fo) and 0.0304 for all 17442 data
REM 472 parameters refined using 15 restraints

END

WGHT      0.0226      0.2977

REM Highest difference peak  0.704,  deepest hole -1.475,  1-sigma level  0.097
Q1    1   0.5551 -0.0040  0.9585  11.00000  0.05   -1.47
Q2    1   0.4578  0.0347  0.9836  11.00000  0.05   -1.10
Q3    1   0.5601 -0.0084  1.0244  11.00000  0.05   -0.97
Q4    1   0.4728 -0.0473  1.0122  11.00000  0.05   -0.76
Q5    1   0.4963 -0.0224  1.0388  11.00000  0.05    0.70
Q6    1   0.4608  0.0168  1.0821  11.00000  0.05    0.62
Q7    1   0.5440 -0.0601  0.9665  11.00000  0.05    0.61
Q8    1   0.2833  0.1779  0.5827  11.00000  0.05    0.61
Q9    1   0.3429 -0.1175  1.1001  11.00000  0.05   -0.59
Q10   1   0.4851  0.0978  0.9953  11.00000  0.05   -0.57
Q11   1   0.5897 -0.0227  0.9883  11.00000  0.05    0.57
Q12   1   0.1778  0.5411  0.7549  11.00000  0.05   -0.56
Q13   1   0.1191  0.5197  0.7717  11.00000  0.05    0.56
Q14   1   0.5639 -0.0006  1.0633  11.00000  0.05    0.56
Q15   1   0.2056  0.2417  0.3215  11.00000  0.05    0.53
Q16   1   0.0755  0.6591  0.8845  11.00000  0.05    0.53
Q17   1   0.4782  0.0585  1.0782  11.00000  0.05   -0.51
Q18   1   0.2246  0.1007  0.6035  11.00000  0.05    0.50
Q19   1   0.1635  0.0193  0.6258  11.00000  0.05    0.50
Q20   1   0.2513  0.5167  0.8263  11.00000  0.05    0.50
Q21   1   0.4164 -0.0440  0.9996  11.00000  0.05    0.49
Q22   1   0.3660  0.0756  0.8778  11.00000  0.05   -0.49
Q23   1   0.3656  0.5859  0.7245  11.00000  0.05    0.49
Q24   1   0.5450  0.1587  0.5823  11.00000  0.05    0.47
Q25   1   0.1954  0.6132  0.8240  11.00000  0.05    0.46
Q26   1   0.3855  0.1142  0.3198  11.00000  0.05    0.46
Q27   1   0.5615  0.2316  0.5164  11.00000  0.05    0.45
Q28   1   0.1584  0.5437  0.8226  11.00000  0.05   -0.45
Q29   1   0.6473  0.1390  0.6299  11.00000  0.05    0.45
Q30   1   0.7002  0.2571  0.5011  11.00000  0.05    0.45
Q31   1   0.1859  0.1600  0.6670  11.00000  0.05    0.44
Q32   1   0.2380  0.5568  0.8205  11.00000  0.05    0.44
Q33   1   0.3421 -0.0541  1.1022  11.00000  0.05   -0.43
Q34   1   0.2765 -0.0784  1.1149  11.00000  0.05   -0.43
Q35   1   0.3126 -0.0614  1.1161  11.00000  0.05   -0.42
Q36   1   0.3186  0.0201  1.0884  11.00000  0.05   -0.42
Q37   1   0.2843 -0.0832  1.0842  11.00000  0.05   -0.42
Q38   1   0.2985  0.1414  0.5971  11.00000  0.05    0.41
Q39   1   0.3024  0.3415  0.5156  11.00000  0.05    0.41
Q40   1   0.2813  0.0381  0.9414  11.00000  0.05    0.40
Q41   1   0.0044  0.7831  0.9487  11.00000  0.05    0.40
Q42   1   0.1021  0.8257  0.9195  11.00000  0.05    0.40
Q43   1   0.2992  0.2008  0.4763  11.00000  0.05    0.40
Q44   1  -0.0007  0.6989  0.9506  11.00000  0.05    0.40
Q45   1   0.1341  0.1821  0.2927  11.00000  0.05   -0.39
Q46   1   0.2978  0.1827  0.3410  11.00000  0.05   -0.39
Q47   1   0.0308  0.4654  0.7992  11.00000  0.05    0.39
Q48   1   0.3117  0.9577  0.9203  11.00000  0.05    0.39
Q49   1   0.2198  0.1799  0.2439  11.00000  0.05    0.39
Q50   1   0.0600  0.6013  0.7635  11.00000  0.05   -0.39
Q51   1   0.1393  0.2176  0.3952  11.00000  0.05   -0.39
Q52   1   0.3579  0.0568  0.9248  11.00000  0.05   -0.38
Q53   1   0.3372 -0.1199  1.0536  11.00000  0.05    0.38
Q54   1  -0.0417  0.4853  0.6240  11.00000  0.05    0.38
Q55   1   0.3020  0.0408  0.9942  11.00000  0.05   -0.38
Q56   1  -0.1581  0.5049  0.6583  11.00000  0.05    0.38
Q57   1   0.4447  0.2191  0.5582  11.00000  0.05    0.38
Q58   1   0.2946  0.2360  0.5751  11.00000  0.05   -0.38
Q59   1   0.0841  0.1627  0.7429  11.00000  0.05    0.38
Q60   1   0.3035  0.0381  0.9032  11.00000  0.05   -0.37
Q61   1   0.2810  0.0687  0.9128  11.00000  0.05   -0.37
Q62   1   0.4190  0.2023  0.5438  11.00000  0.05    0.37
Q63   1   0.4266 -0.0586  1.1190  11.00000  0.05   -0.37
Q64   1   0.2389  0.2483  0.2559  11.00000  0.05    0.37
Q65   1   0.4128  0.0543  0.8996  11.00000  0.05    0.37
Q66   1   0.0594  0.0792  0.7588  11.00000  0.05    0.37
Q67   1   0.2540  0.2619  0.3531  11.00000  0.05    0.37
Q68   1   0.8007  0.2188  0.5383  11.00000  0.05    0.37
Q69   1   0.5470  0.0006  0.9975  11.00000  0.05    0.36
Q70   1   0.5424 -0.1231  1.0111  11.00000  0.05    0.36
Q71   1   0.0158  0.9206  1.0421  11.00000  0.05   -0.36
Q72   1   0.3460  0.1565  0.3842  11.00000  0.05    0.36
Q73   1   0.1774  0.1982  0.2821  11.00000  0.05    0.35
Q74   1   0.4607 -0.0762  1.0807  11.00000  0.05    0.35
Q75   1   0.4152  0.0432  0.1614  11.00000  0.05    0.35
Q76   1   0.4169  0.0828  1.0377  11.00000  0.05   -0.35
Q77   1   0.3792  0.0152  0.9583  11.00000  0.05   -0.35
Q78   1   0.4077  0.0237  0.6035  11.00000  0.05   -0.35
Q79   1   0.3764  0.1368  0.9791  11.00000  0.05    0.35
Q80   1   0.0474  0.5043  0.7019  11.00000  0.05    0.35
Q81   1   0.5607  0.0822  1.0343  11.00000  0.05   -0.35
Q82   1   0.8106  0.1873  0.5179  11.00000  0.05    0.35
Q83   1   0.3627  0.2601  0.5220  11.00000  0.05   -0.35
Q84   1   0.3298 -0.1008  1.0380  11.00000  0.05    0.35
Q85   1   0.7810  0.1415  0.6003  11.00000  0.05    0.35
Q86   1   0.6404 -0.0423  0.9673  11.00000  0.05   -0.35
Q87   1   0.0971 -0.0183  0.6387  11.00000  0.05    0.35
Q88   1   0.3367  0.2178  0.4576  11.00000  0.05    0.35
Q89   1   0.5302  0.0387  1.0582  11.00000  0.05    0.35
Q90   1   0.0642 -0.1045  0.7615  11.00000  0.05    0.34
Q91   1   0.0433  0.4997  0.9442  11.00000  0.05    0.34
Q92   1   0.2857  0.2839  0.5732  11.00000  0.05    0.34
Q93   1   0.2988  0.4403  0.9982  11.00000  0.05    0.34
Q94   1   0.3171  0.0216  1.0399  11.00000  0.05    0.34
Q95   1  -0.1673  0.3816  0.6563  11.00000  0.05   -0.34
Q96   1   0.1794 -0.0179  0.7043  11.00000  0.05   -0.34
Q97   1   0.4085  0.0345  1.0844  11.00000  0.05   -0.34
Q98   1  -0.1750  0.4681  0.6577  11.00000  0.05   -0.34
Q99   1   0.1859  0.7887  0.8604  11.00000  0.05    0.34
Q100  1  -0.0238  0.4205  0.7008  11.00000  0.05   -0.34
Q101  1   0.2759  0.2220  0.3808  11.00000  0.05    0.34
Q102  1   0.4823  0.3196  1.0190  11.00000  0.05   -0.34
Q103  1   0.1966  0.9349  0.9412  11.00000  0.05   -0.33
Q104  1   0.3280  0.3228  0.5859  11.00000  0.05    0.33
Q105  1  -0.0808  0.4005  0.8177  11.00000  0.05    0.33
Q106  1   0.0205  0.8440  1.0012  11.00000  0.05   -0.33
Q107  1  -0.0569  0.8578  1.0782  11.00000  0.05    0.33
Q108  1  -0.0164  0.3158  0.8189  11.00000  0.05    0.33
Q109  1   0.4374  0.0744  0.4032  11.00000  0.05    0.33
Q110  1   0.2999  0.1197  1.0174  11.00000  0.05    0.33
Q111  1   0.3966  0.2823  0.8432  11.00000  0.05   -0.33
Q112  1   0.3203 -0.0710  1.0607  11.00000  0.05   -0.33
Q113  1   0.2768  0.1412  0.2045  11.00000  0.05    0.33
Q114  1   0.0904  0.3374  0.5803  11.00000  0.05    0.33
Q115  1   0.3449  0.2438  0.6226  11.00000  0.05   -0.33
Q116  1   0.1792  0.6984  0.8539  11.00000  0.05    0.33
Q117  1   0.3669  0.0618  0.9886  11.00000  0.05   -0.33
Q118  1   0.4964  0.2410  0.5817  11.00000  0.05   -0.32
Q119  1   0.2592  0.5673  0.7352  11.00000  0.05    0.32
Q120  1   0.0792 -0.0001  0.7217  11.00000  0.05    0.32
Q121  1   0.1827 -0.1019  1.1628  11.00000  0.05   -0.32
Q122  1   0.3425 -0.0559  1.0024  11.00000  0.05    0.32
Q123  1   0.2563  0.0438  0.9947  11.00000  0.05    0.32
Q124  1   0.4580  0.2066  0.6033  11.00000  0.05   -0.32
Q125  1   0.4798  0.2022  0.5288  11.00000  0.05    0.32
Q126  1   0.2559 -0.0997  0.9949  11.00000  0.05    0.32
Q127  1   0.3413  0.1417  0.2406  11.00000  0.05    0.32
Q128  1   0.3366  0.0047  0.8823  11.00000  0.05    0.32
Q129  1   0.6176 -0.0584  0.9855  11.00000  0.05   -0.32
Q130  1   0.3784  0.2368  0.5802  11.00000  0.05   -0.32
Q131  1   0.1942  0.3204  0.3953  11.00000  0.05    0.32
Q132  1   0.3820  0.8005  0.7620  11.00000  0.05   -0.32
Q133  1   0.1153  0.0949  0.6976  11.00000  0.05   -0.31
Q134  1   0.2731  0.6605  0.7743  11.00000  0.05   -0.31
Q135  1   0.0855  0.5073  0.6602  11.00000  0.05    0.31
Q136  1   0.0130  0.1015  0.7819  11.00000  0.05   -0.31
Q137  1   0.2205  0.1201  0.9163  11.00000  0.05   -0.31
Q138  1   0.2189 -0.0190  1.0595  11.00000  0.05    0.31
Q139  1   0.2185  0.6836  0.8433  11.00000  0.05    0.31
Q140  1  -0.2426  0.3990  0.7437  11.00000  0.05   -0.31
Q141  1   0.3536 -0.0984  1.1441  11.00000  0.05    0.31
Q142  1   0.3533  0.1869  0.5377  11.00000  0.05   -0.31
Q143  1  -0.0940  0.4263  0.6269  11.00000  0.05   -0.31
Q144  1   0.9807  0.1173  0.5369  11.00000  0.05    0.30
Q145  1   0.4322  0.3784  0.9769  11.00000  0.05    0.30
Q146  1   0.3657  0.0799  0.0994  11.00000  0.05   -0.30
Q147  1   0.0029  0.5084  0.7203  11.00000  0.05    0.30
Q148  1   0.4881  0.1730  0.2405  11.00000  0.05   -0.30
Q149  1   0.0648  0.0148  0.6963  11.00000  0.05    0.30
Q150  1   0.4688  0.0469  0.1771  11.00000  0.05   -0.30
Q151  1   0.2423  0.5604  0.7815  11.00000  0.05   -0.30
Q152  1   0.3404  0.0070  0.9454  11.00000  0.05    0.30
Q153  1   0.5153  0.1558  0.5189  11.00000  0.05   -0.30
Q154  1   0.4406  0.4184  0.8013  11.00000  0.05    0.30
Q155  1   0.2182  0.2586  0.4600  11.00000  0.05   -0.30
Q156  1   0.4288  0.0135  0.1211  11.00000  0.05    0.30
Q157  1   0.2811  0.4967  0.8965  11.00000  0.05    0.30
Q158  1   0.2251 -0.0645  1.0016  11.00000  0.05   -0.30
Q159  1  -0.1329  0.4278  0.6756  11.00000  0.05    0.30
Q160  1   0.2994  0.2423  0.5234  11.00000  0.05   -0.30
Q161  1   0.3499 -0.1571  1.0013  11.00000  0.05   -0.30
Q162  1   0.1185  0.5522  0.5954  11.00000  0.05    0.30
Q163  1   0.4640  0.1374  0.9235  11.00000  0.05   -0.30
Q164  1   0.7343  0.1406  0.5340  11.00000  0.05   -0.30
Q165  1   0.6238  0.0445  0.6451  11.00000  0.05    0.30
Q166  1   0.4004 -0.0847  1.0795  11.00000  0.05    0.30
Q167  1   0.1422  0.5018  0.6783  11.00000  0.05   -0.30
Q168  1   0.1022  0.7726  0.9023  11.00000  0.05   -0.30
Q169  1   0.6140  0.0851  0.6819  11.00000  0.05   -0.30
Q170  1  -0.0084  0.8199  0.9786  11.00000  0.05   -0.30
Q171  1   0.4384  0.3364  1.0945  11.00000  0.05    0.30
Q172  1   0.2029 -0.1986  0.6643  11.00000  0.05    0.30
Q173  1   0.5379  0.1406  0.3598  11.00000  0.05    0.29
Q174  1  -0.1395  0.4777  0.7217  11.00000  0.05   -0.29
Q175  1   0.2580  0.5991  0.8183  11.00000  0.05   -0.29
Q176  1   0.2382  0.5955  0.7719  11.00000  0.05   -0.29
Q177  1  -0.0273  0.5411  0.6729  11.00000  0.05    0.29
Q178  1  -0.2010  0.5252  0.6109  11.00000  0.05    0.29
Q179  1   0.5998  0.2203  0.8783  11.00000  0.05    0.29
Q180  1   0.1212 -0.1370  0.5787  11.00000  0.05    0.29
Q181  1  -0.0014 -0.0572  0.7585  11.00000  0.05    0.29
Q182  1   0.3779  0.3966  0.9415  11.00000  0.05   -0.29
Q183  1   0.1254  0.8597  0.8645  11.00000  0.05   -0.29
Q184  1   0.4465  0.0008  0.8986  11.00000  0.05   -0.29
Q185  1   0.5201  0.1535  0.6241  11.00000  0.05   -0.29
Q186  1   0.5507  0.0977  0.1200  11.00000  0.05    0.29
Q187  1   0.3841  0.8142  0.9309  11.00000  0.05    0.29
Q188  1   0.3360 -0.0401  1.1403  11.00000  0.05    0.29
Q189  1   0.2741  0.5852  0.7424  11.00000  0.05    0.29
Q190  1  -0.2390  0.4217  0.6764  11.00000  0.05   -0.29
Q191  1   0.0389  0.5385  0.6771  11.00000  0.05   -0.29
Q192  1   0.2735  0.3440  0.2915  11.00000  0.05    0.29
Q193  1   0.4240  0.0863  0.9585  11.00000  0.05   -0.29
Q194  1  -0.2130  0.4048  0.8002  11.00000  0.05    0.29
Q195  1   0.0653  0.7348  0.8812  11.00000  0.05   -0.29
Q196  1   0.4201 -0.0423  0.9394  11.00000  0.05   -0.29
Q197  1   0.4179  0.1349  0.3037  11.00000  0.05    0.29
Q198  1   0.5223  0.3435  0.9783  11.00000  0.05   -0.29
Q199  1  -0.0389  0.4749  0.6524  11.00000  0.05    0.29
Q200  1  -0.0175  0.6189  0.7388  11.00000  0.05   -0.29
;
_shelx_res_checksum                61180
_shelx_hkl_file
;
   0   3   0  238.32    8.75
   0  -3   0  244.39    8.83
   0  -3   0  236.51    9.59
   0   3   0  241.75    8.93
   0  -3   0  243.89    9.49
   0  -3   0  228.69    9.44
   0   4   0 1450.75   35.18
   0  -4   0 1434.09   35.00
   0   4   0 1407.38   35.55
   0   4   0 1457.31   36.98
   0  -4   0 1455.53   36.56
   0  -4   0 1466.02   37.17
   0   5   0  764.97   23.02
   0   5   0  779.25   23.64
   0  -5   0  798.82   24.52
   0   6   0  473.28   17.72
   0   6   0  478.50   18.20
   0  -6   0  493.15   19.17
   0   7   0  128.22    9.05
   0   7   0  145.78    9.73
   0  -7   0  122.39    9.46
   0   8   0  399.04   17.97
   0  -8   0  404.44   14.72
   0  -8   0  408.51   19.51
   0   9   0  942.38   32.16
   0   9   0  943.37   32.87
   0  -9   0  938.05   34.13
   0  -9   0  937.00   27.17
   0  10   0  207.49   14.05
   0  10   0  214.42   14.51
   0 -10   0  206.41   14.52
   0 -10   0  209.95   15.19
   0 -10   0  214.34   11.07
   0  11   0  214.66   15.45
   0  11   0  200.71   14.67
   0 -11   0  227.63   15.90
   0 -11   0  210.85   16.21
   0 -11   0  200.40   11.09
   0  12   0  870.00   35.37
   0  12   0  922.48   35.63
   0 -12   0  892.25   36.15
   0 -12   0  932.17   38.03
   0 -12   0  862.12   28.41
   0  13   0  639.63   30.12
   0  13   0  661.32   31.08
   0 -13   0  646.04   31.22
   0 -13   0  653.08   32.47
   0 -13   0  632.31   23.59
   0  14   0  326.64   21.96
   0 -14   0  334.50   22.38
   0 -14   0  321.66   23.27
   0 -14   0  279.31   15.15
   0  15   0  378.33   24.77
   0 -15   0  402.00   25.57
   0 -15   0  341.77   24.88
   0 -15   0  356.53   17.72
   0 -16   0  306.07   24.10
   0  16   0  286.81   22.30
   0 -16   0  274.66   22.09
   0 -17   0  147.98   17.86
   0  17   0  127.42   15.51
   0 -17   0  126.53   15.53
   0  18   0  157.12   17.81
   0 -18   0  180.16   19.97
   0 -18   0  184.20   19.36
   0 -19   0    9.36    5.83
   0 -19   0   27.26    9.55
   0  19   0   21.67    7.57
   0 -19   0   21.70    8.45
   0 -20   0   65.55   14.45
   0 -20   0   53.02   10.86
   0  20   0   21.55    8.01
   0 -20   0   51.24   12.30
   0 -21   0   50.38   11.32
   0 -21   0   43.61   12.61
   0  21   0   33.38   10.33
   0 -21   0   37.71   11.32
   0 -22   0  101.50   17.48
   0  22   0   83.39   15.40
   0 -22   0   85.38   15.97
   0  23   0   28.91   11.17
   0 -23   0   34.30   11.80
   0  23  -1   70.78   14.71
   0 -23   1   80.06   15.51
   0 -22   1    5.34    8.33
   0 -22   1    5.66    6.44
   0  22  -1   19.99    8.98
   0 -22   1    6.34    7.44
   0 -21   1   69.17   12.80
   0 -21   1   46.91   12.13
   0  21  -1   49.07   12.05
   0 -21   1   50.89   11.86
   0 -20   1   84.43   15.63
   0 -20   1   83.43   13.63
   0  20  -1   77.62   13.85
   0 -20   1   83.66   14.09
   0 -19   1   78.09   13.06
   0 -19   1   56.81   12.12
   0  19  -1   64.40   12.27
   0 -19   1   86.26   13.75
   0 -18   1  129.78   17.36
   0  18  -1   96.88   14.21
   0 -18   1  101.52   14.24
   0 -17   1   26.99    8.79
   0  17  -1   45.35   10.13
   0 -17   1   46.75   10.21
   0 -16   1  229.13   21.11
   0 -16   1  256.07   20.77
   0  16  -1  228.76   20.06
   0 -15   1  279.83   15.83
   0  15  -1  283.57   21.43
   0  15  -1  277.10   21.18
   0 -15   1  334.33   24.29
   0 -15   1  282.60   21.17
   0 -14   1  198.46   16.98
   0 -14   1  206.92   18.52
   0 -14   1  211.32   13.24
   0  14  -1  234.38   18.50
   0  14  -1  221.38   18.08
   0 -13   1  412.02   23.93
   0 -13   1  416.85   25.21
   0 -13   1  409.24   18.56
   0  13  -1  467.83   25.40
   0  13  -1  432.51   24.46
   0 -12   1 1814.56   55.65
   0 -12   1 1698.97   56.90
   0 -12   1 1746.10   47.30
   0  12  -1 1747.83   55.30
   0  12  -1 1689.31   54.81
   0 -11   1 1153.39   40.45
   0 -11   1 1253.76   43.20
   0 -11   1 1135.05   33.88
   0  11  -1 1202.82   41.20
   0  11  -1 1125.81   40.26
   0 -10   1  652.07   27.22
   0 -10   1  709.62   29.41
   0 -10   1  672.80   22.56
   0  10  -1  641.62   27.13
   0  10  -1  669.35   27.52
   0  -9   1  261.75   15.32
   0  -9   1  299.08   17.06
   0  -9   1  266.82   12.24
   0   9  -1  294.44   16.07
   0   9  -1  277.12   15.63
   0  -8   1   30.77    4.86
   0  -8   1   23.67    4.79
   0  -8   1   23.34    3.30
   0   8  -1   22.90    4.48
   0  -7   1  724.33   24.43
   0  -7   1  691.43   25.16
   0  -7   1  670.17   20.52
   0   7  -1  702.70   24.41
   0  -6   1   20.14    2.61
   0  -6   1   22.23    3.81
   0   5  -1  275.23   12.25
   0  -5   1  291.27   10.26
   0  -5   1  294.17   12.91
   0  -4   1  253.70   10.38
   0  -4   1  255.32   10.90
   0  -4   1  242.42    8.76
   0   3  -1 1543.23   37.10
   0  -3   1 1517.07   36.53
   0  -3   1 1516.33   37.08
   0  -3   1 1644.83   36.23
   0   3  -1 1596.30   34.97
   0  -3   1 1582.76   34.86
   0   2  -1 2630.06   55.24
   0   2  -1 2684.02   56.91
   0  -3  -1 9671.31  198.11
   0  -3  -1 9368.10  197.09
   0   3   1 9542.50  197.30
   0  -3  -1 9366.26  195.85
   0   3   1 9232.79  195.79
   0   3   1 9034.45  195.46
   0  -3  -1 9999.00  198.00
   0   3   1 9795.97  198.05
   0  -4  -1  549.47   16.36
   0   4   1  527.81   17.20
   0  -4  -1  526.74   17.09
   0   4   1  531.49   16.25
   0   4   1  528.50   16.03
   0   4   1  526.55   17.83
   0  -4  -1  539.69   18.02
   0  -4  -1  544.01   17.83
   0   4   1  543.72   18.00
   0   5   1   19.38    3.09
   0   5   1   25.66    3.33
   0  -5  -1   23.23    3.02
   0   5   1   20.22    2.79
   0  -5  -1   23.04    3.59
   0  -5  -1   29.09    3.96
   0   6   1  790.45   25.35
   0   6   1  766.18   24.13
   0  -6  -1  806.23   26.40
   0  -6  -1  766.77   26.04
   0  -6  -1  785.98   26.90
   0   7   1  699.19   23.84
   0  -7  -1  718.17   26.17
   0  -7  -1  725.87   26.29
   0  -7  -1  731.25   26.86
   0   8   1   98.17    8.37
   0  -8  -1  102.32    9.49
   0  -8  -1   90.63    9.03
   0  -8  -1   93.05    9.36
   0   9   1   35.26    5.77
   0   9   1   39.99    6.07
   0  -9  -1   28.78    5.94
   0  10   1  164.90   12.11
   0  10   1  166.75   12.71
   0 -10  -1  130.58   12.21
   0  11   1 1771.81   53.12
   0  11   1 1778.89   54.69
   0 -11  -1 1795.76   56.97
   0 -11  -1 1799.59   46.44
   0  12   1  193.08   15.38
   0 -12  -1  175.79   15.08
   0 -12  -1  166.01   15.37
   0 -12  -1  188.72   10.98
   0  13   1  448.70   24.98
   0 -13  -1  438.51   25.42
   0 -13  -1  425.24   25.85
   0 -13  -1  425.27   18.28
   0  14   1  163.59   15.52
   0 -14  -1  175.34   16.34
   0 -14  -1  169.17   16.87
   0 -14  -1  150.06   10.62
   0  15   1  693.84   34.41
   0 -15  -1  670.88   34.84
   0 -15  -1  629.02   34.71
   0 -15  -1  638.10   24.80
   0 -16  -1  248.92   22.37
   0  16   1  286.43   22.16
   0 -16  -1  280.65   22.68
   0 -17  -1  282.33   24.41
   0  17   1  302.23   24.26
   0 -17  -1  323.09   24.84
   0 -18  -1   19.62    8.69
   0  18   1   35.31    9.29
   0 -18  -1   39.04   10.06
   0 -19  -1  123.37   15.21
   0 -19  -1  158.18   19.60
   0  19   1  121.70   16.57
   0 -19  -1  118.82   16.93
   0 -20  -1   66.76   13.75
   0 -20  -1   37.42    9.08
   0  20   1   47.23   11.25
   0 -20  -1   60.15   12.78
   0 -21  -1   10.99    8.02
   0  21   1    4.51    6.38
   0 -21  -1    0.80    7.64
   0 -22  -1   19.94   10.15
   0  22   1   28.47   10.17
   0 -22  -1   25.19   11.33
   0  23   1   57.20   13.09
   0 -23  -1   51.54   13.50
   0 -23   2   81.18   14.90
   0 -23   2  105.97   16.86
   0  22  -2   31.67   10.74
   0 -22   2   31.42   10.18
   0 -22   2   27.92   10.71
   0 -22   2   58.01   12.55
   0 -21   2  127.42   18.76
   0 -21   2  117.11   16.46
   0  21  -2   66.19   13.24
   0 -21   2   91.90   15.35
   0 -20   2   -1.95    6.00
   0 -20   2    6.55    8.79
   0  20  -2   17.19    7.64
   0 -20   2    9.40    7.06
   0 -19   2   59.34   11.97
   0 -19   2   56.60   12.84
   0  19  -2   76.93   13.60
   0 -19   2   77.97   13.45
   0 -18   2   98.94   15.24
   0  18  -2   95.16   14.10
   0 -18   2   90.93   13.32
   0 -17   2   12.95    6.97
   0  17  -2   18.37    7.36
   0 -17   2   22.88    7.72
   0 -16   2   59.24   11.12
   0  16  -2   60.36   10.60
   0  16  -2   53.20   10.43
   0 -16   2   57.41   10.33
   0 -15   2  144.08   11.57
   0 -15   2  154.01   16.47
   0 -15   2  161.99   15.63
   0  15  -2  138.64   14.85
   0  15  -2  144.50   15.68
   0 -14   2  226.97   14.45
   0 -14   2  247.35   20.12
   0 -14   2  239.92   18.37
   0  14  -2  250.58   19.12
   0  14  -2  261.02   19.97
   0 -13   2  450.55   20.38
   0  13  -2  449.10   25.39
   0  13  -2  473.49   25.61
   0 -13   2  443.88   26.12
   0 -13   2  443.92   24.43
   0 -12   2 1254.29   43.89
   0 -12   2 1325.43   47.13
   0 -12   2 1257.29   38.39
   0  12  -2 1302.02   45.83
   0  12  -2 1252.84   44.86
   0 -11   2   75.72    9.00
   0 -11   2   62.14    9.19
   0 -11   2   73.18    7.07
   0  11  -2   62.20    8.72
   0  11  -2   60.82    8.62
   0 -10   2 1132.52   37.58
   0  10  -2 1096.30   38.43
   0  10  -2 1126.46   38.34
   0 -10   2 1082.16   39.04
   0 -10   2 1105.81   33.06
   0   9  -2 1516.65   45.45
   0   9  -2 1484.55   45.29
   0  -9   2 1484.53   46.25
   0  -9   2 1499.48   40.24
   0  -9   2 1456.17   43.62
   0  -8   2  806.65   29.36
   0  -8   2  809.91   24.93
   0  -8   2  820.15   27.79
   0  -7   2  142.05    8.23
   0  -7   2  159.07   10.74
   0  -7   2  152.86    5.54
   0  -7   2  151.65    9.56
   0  -6   2  612.00   20.59
   0  -6   2  602.22   19.17
   0  -6   2  645.29   22.63
   0  -5   2   61.78    4.98
   0  -5   2   67.79    4.96
   0   5  -2   56.81    4.47
   0  -5   2   61.13    5.66
   0  -4   2  698.92   19.52
   0  -4   2  702.46   21.31
   0  -4   2  700.15   19.76
   0   4  -2  680.41   19.26
   0   3  -2  109.74    5.69
   0  -3   2  114.39    5.93
   0  -3   2  117.48    6.39
   0   3  -2  104.88    6.25
   0  -3   2  109.19    5.18
   0   3  -2  118.14    6.73
   0  -3   2  111.82    6.20
   0   2  -2   28.84    2.72
   0  -2   2   35.32    3.09
   0  -2   2   24.31    2.52
   0   2  -2   28.07    2.88
   0  -2   2   32.31    2.91
   0   2  -2   26.25    2.68
   0   2  -2   31.54    2.16
   0  -2   2   31.18    2.15
   0   1  -2 3328.21   71.33
   0   1  -2 3393.19   72.55
   0  -1   2 3589.07   72.97
   0   1  -2 3316.04   72.16
   0  -1   2 3412.85   70.98
   0  -2  -2   86.76    4.90
   0   2   2   86.90    5.00
   0  -2  -2   86.41    5.19
   0  -2  -2   95.05    4.12
   0   2   2   90.89    5.21
   0  -2  -2   98.21    5.33
   0  -2  -2   91.30    5.17
   0   3   2 3907.43   86.57
   0  -3  -2 4104.77   86.89
   0   3   2 3957.01   83.83
   0  -3  -2 4011.68   83.87
   0  -3  -2 4123.99   87.03
   0   3   2 4239.12   87.33
   0  -3  -2 3982.60   86.55
   0  -4  -2 6421.24  133.78
   0   4   2 6186.14  133.44
   0   4   2 6276.95  130.06
   0  -4  -2 6071.27  130.02
   0   4   2 6569.02  134.16
   0  -4  -2 6566.98  133.81
   0  -4  -2 6125.53  132.80
   0  -4  -2 6269.97  130.63
   0   4   2 6512.85  133.31
   0  -5  -2 2968.38   69.67
   0   5   2 2901.43   65.55
   0  -5  -2 3056.79   69.50
   0  -5  -2 2896.57   65.92
   0   5   2 2938.41   68.67
   0   6   2 1145.95   33.75
   0  -6  -2 1134.02   34.28
   0  -6  -2 1160.07   34.92
   0  -7  -2  316.27   16.19
   0  -7  -2  329.61   16.81
   0   8   2  151.72    5.23
   0   8   2  158.35    5.13
   0  -8  -2  148.59   11.60
   0  -8  -2  151.51   12.04
   0   9   2   87.88    8.99
   0  -9  -2   79.85    9.16
   0  -9  -2   79.51    9.06
   0  -9  -2  104.30   10.51
   0  10   2  200.81   14.25
   0 -10  -2  223.55   16.93
   0 -10  -2  188.15   14.78
   0 -10  -2  201.96   15.56
   0 -11  -2  164.77   14.64
   0  11   2  173.70   13.97
   0 -12  -2  457.68   25.97
   0  12   2  502.32   25.78
   0  13   2  501.21   26.93
   0 -13  -2  507.06   27.97
   0 -13  -2  489.36   28.01
   0 -13  -2  511.05   20.42
   0  14   2  444.21   26.00
   0 -14  -2  405.64   25.75
   0 -14  -2  388.25   25.84
   0 -14  -2  363.46   17.47
   0  15   2  365.53   24.48
   0 -15  -2  345.34   24.75
   0 -15  -2  382.91   26.65
   0 -15  -2  370.38   17.69
   0 -16  -2  154.04   17.62
   0  16   2  136.44   15.88
   0 -16  -2  173.41   18.10
   0 -17  -2  695.64   39.58
   0  17   2  719.03   38.32
   0 -17  -2  734.61   39.60
   0 -18  -2  127.52   17.19
   0 -18  -2  170.82   16.66
   0  18   2  131.83   16.71
   0 -18  -2  148.92   18.27
   0 -19  -2  118.23   17.73
   0 -19  -2  132.71   15.11
   0  19   2  145.67   18.13
   0 -19  -2  159.05   19.09
   0 -20  -2   69.13   14.58
   0  20   2   66.97   13.44
   0 -20  -2   68.45   13.81
   0 -21  -2  107.98   17.94
   0  21   2  115.73   17.46
   0 -21  -2  106.80   17.25
   0 -22  -2  103.81   17.68
   0  22   2   80.25   15.52
   0 -22  -2   84.27   15.91
   0  23   2   20.32    9.25
   0 -23  -2   25.96    9.74
   0 -23   3   20.06    8.52
   0  22  -3   39.53   11.29
   0 -22   3   23.01    8.56
   0 -22   3   25.00    9.81
   0 -22   3   42.96   11.81
   0  21  -3  111.44   17.08
   0 -21   3  134.07   19.90
   0 -21   3  145.30   18.99
   0 -21   3  115.81   16.63
   0 -20   3   47.77   11.31
   0 -20   3   61.36   13.66
   0  20  -3   57.19   11.90
   0 -20   3   49.86   11.06
   0 -19   3  190.11   20.71
   0 -19   3  158.81   19.67
   0  19  -3  109.45   16.13
   0 -19   3  132.47   16.76
   0 -18   3   18.09    8.47
   0  18  -3    9.29    5.98
   0  18  -3   13.46    7.53
   0 -18   3   26.54    8.12
   0  17  -3  237.71   21.96
   0  17  -3  235.23   21.50
   0 -17   3  227.22   21.95
   0 -17   3  244.96   20.58
   0 -16   3   32.41    8.75
   0  16  -3   47.65    9.77
   0  16  -3   30.01    8.97
   0 -16   3   37.74    8.25
   0 -15   3  208.26   14.93
   0  15  -3  239.22   20.12
   0  15  -3  238.89   19.61
   0 -15   3  244.19   20.84
   0 -15   3  204.69   17.60
   0  14  -3   35.27    8.04
   0  14  -3   37.01    7.74
   0 -14   3   29.90    6.95
   0 -14   3   24.75    7.59
   0 -14   3   29.70    5.67
   0 -13   3  296.67   16.82
   0 -13   3  294.15   21.07
   0 -13   3  276.38   18.68
   0  13  -3  278.66   20.09
   0  13  -3  294.91   20.21
   0 -12   3 1095.37   36.10
   0 -12   3 1089.56   42.30
   0 -12   3 1103.15   39.63
   0  12  -3 1067.80   40.91
   0  12  -3 1108.03   42.19
   0 -11   3  708.99   26.14
   0  11  -3  714.36   30.78
   0  11  -3  625.90   28.62
   0 -11   3  678.51   30.67
   0 -11   3  684.43   28.06
   0 -10   3  889.75   29.78
   0 -10   3  909.47   34.67
   0 -10   3  862.32   31.59
   0  10  -3  920.39   34.37
   0  -9   3  552.94   15.07
   0  -9   3  591.43   21.81
   0  -9   3  537.61   24.47
   0  -9   3  555.70   22.58
   0   9  -3  560.66   24.58
   0  -8   3 2295.82   57.32
   0  -8   3 2334.19   58.49
   0  -8   3 2255.56   61.52
   0  -7   3 1105.35   32.09
   0  -7   3 1109.58   32.25
   0  -7   3 1104.29   35.08
   0  -6   3 1906.48   48.01
   0  -6   3 2003.53   50.91
   0  -6   3 1891.72   47.20
   0  -5   3   29.17    4.17
   0  -5   3   29.68    3.81
   0   5  -3   23.69    3.12
   0  -5   3   23.21    3.02
   0  -4   3   34.84    3.98
   0   4  -3   41.49    4.09
   0  -4   3   42.51    4.44
   0  -4   3   41.87    3.54
   0  -3   3   57.41    5.02
   0   3  -3   55.32    4.65
   0  -3   3   70.39    5.11
   0   3  -3   58.52    5.23
   0   3  -3   65.54    3.88
   0   3  -3   59.96    4.94
   0  -3   3   61.06    4.96
   0  -3   3   61.86    3.74
   0  -2   3  613.35   19.27
   0   2  -3  555.57   18.34
   0  -2   3  574.65   17.56
   0   2  -3  597.25   18.98
   0   2  -3  629.20   17.94
   0  -2   3  631.77   18.15
   0   2  -3  594.12   18.06
   0  -2   3  616.60   15.12
   0   2  -3  587.59   15.13
   0   1  -3  803.10   20.73
   0   1  -3  848.28   22.56
   0  -1   3  748.80   20.69
   0   1  -3  782.90   21.34
   0  -1   3  772.91   21.15
   0   1  -3  774.43   21.22
   0  -1   3  809.32   23.33
   0   1  -3  718.12   22.36
   0   1  -3  803.98   19.06
   0   1  -3  796.07   18.36
   0   0  -3  514.11   15.95
   0   0  -3  556.78   16.46
   0   0  -3  553.17   16.03
   0   0   3  514.13   14.73
   0   0  -3  513.60   16.26
   0   0   3  564.64   16.43
   0   0  -3  566.95   15.04
   0   0   3  548.86   17.94
   0  -1  -3 4469.69   94.62
   0   1   3 4473.27   94.76
   0  -1  -3 4377.86   93.28
   0  -1  -3 4178.31   95.30
   0   1   3 4369.94   95.41
   0   1   3 4455.59   93.33
   0  -1  -3 4362.35   93.89
   0   1   3 4448.17   90.51
   0   1   3 4546.52   88.97
   0   1   3 4460.07   93.11
   0  -1  -3 4540.71   93.36
   0   2   3 5896.87  123.00
   0  -2  -3 5939.73  123.29
   0  -2  -3 5777.70  125.10
   0   2   3 5926.48  124.81
   0   2   3 6088.81  122.84
   0   2   3 6010.34  124.56
   0  -2  -3 5957.53  124.14
   0  -2  -3 5669.66  123.58
   0   3   3 3056.75   68.70
   0  -3  -3 3138.20   69.11
   0  -3  -3 3122.13   65.69
   0  -3  -3 3043.65   69.70
   0   3   3 3208.88   70.05
   0  -3  -3 3036.54   69.40
   0  -3  -3 2924.09   69.00
   0  -4  -3 1184.38   32.57
   0  -4  -3 1207.20   29.33
   0  -4  -3 1166.50   32.15
   0   4   3 1137.50   28.99
   0  -4  -3 1164.23   32.55
   0   4   3 1230.03   32.86
   0  -5  -3 2692.45   64.25
   0   5   3 2607.10   59.58
   0  -5  -3 2695.97   59.92
   0  -5  -3 2620.77   64.18
   0  -5  -3 2631.47   60.29
   0   6   3  681.29   23.88
   0  -6  -3  635.03   23.81
   0  -6  -3  647.58   24.18
   0  -7  -3 3224.02   79.53
   0  -7  -3 3250.96   80.46
   0   8   3  140.10   11.08
   0  -8  -3  127.03   11.08
   0  -8  -3  132.10   11.04
   0   9   3  100.06    9.92
   0   9   3   86.81    4.63
   0  -9  -3   92.90   10.32
   0  -9  -3   90.04    9.96
   0 -10  -3  722.76   31.00
   0 -10  -3  617.27   16.17
   0  10   3  637.92   15.71
   0  10   3  643.99   15.75
   0  10   3  687.34   28.41
   0 -10  -3  673.25   29.70
   0 -10  -3  723.39   30.36
   0  11   3   63.33    9.02
   0 -11  -3   72.40    9.70
   0 -11  -3   65.51    9.66
   0 -11  -3   57.24    8.96
   0  12   3  124.93   12.87
   0 -12  -3   98.90   12.06
   0 -12  -3  129.33   13.88
   0 -12  -3  100.29   12.31
   0 -13  -3    1.72    4.64
   0  13   3   10.61    4.64
   0 -14  -3  535.91   31.19
   0  14   3  553.26   29.89
   0 -14  -3  558.50   31.14
   0  15   3  460.29   28.29
   0 -15  -3  479.98   29.71
   0 -15  -3  463.71   29.74
   0 -15  -3  477.70   20.77
   0 -16  -3  398.18   28.50
   0  16   3  403.04   27.24
   0 -16  -3  412.45   28.44
   0 -17  -3  138.61   17.98
   0  17   3  153.67   17.73
   0 -17  -3  149.18   18.01
   0 -18  -3   42.50    8.40
   0 -18  -3   45.64   11.68
   0  18   3   63.81   12.34
   0 -18  -3   44.89   11.05
   0 -19  -3  196.68   22.45
   0  19   3  221.99   22.47
   0 -19  -3  196.54   21.79
   0 -20  -3  126.84   18.30
   0  20   3  148.79   19.22
   0 -20  -3  142.73   19.45
   0 -21  -3   60.56   14.11
   0  21   3   81.31   15.10
   0 -21  -3   61.50   13.63
   0 -22  -3   46.74   12.19
   0  22   3   33.58   10.80
   0 -22  -3   29.37   10.98
   0  23   3   78.06   15.33
   0  22  -4  101.54   17.06
   0 -22   4  119.24   16.86
   0 -22   4  118.74   17.95
   0 -22   4  133.16   19.82
   0  21  -4   18.76    9.04
   0 -21   4   11.01    6.68
   0 -21   4   26.96   11.28
   0 -21   4   18.35    8.47
   0  20  -4   82.68   15.02
   0 -20   4  106.72   15.32
   0 -20   4  103.70   16.91
   0 -20   4  100.16   16.07
   0  19  -4  138.85   18.16
   0  19  -4  151.01   19.20
   0 -19   4  136.93   16.47
   0 -19   4  165.24   19.40
   0 -19   4  153.24   19.49
   0  18  -4  164.78   18.66
   0  18  -4  199.90   21.47
   0 -18   4  191.70   20.80
   0 -18   4  196.02   19.13
   0 -17   4   64.94   12.08
   0  17  -4   60.04   11.27
   0  17  -4   60.39   12.68
   0 -17   4   52.46    9.62
   0 -16   4   13.39    5.51
   0  16  -4   10.56    6.20
   0  16  -4    1.85    6.34
   0 -16   4   14.02    6.11
   0  15  -4   33.45    8.67
   0  15  -4   27.87    7.78
   0 -15   4   48.14    8.78
   0 -15   4   47.76    9.94
   0 -15   4   28.69    6.21
   0  14  -4   86.08   11.75
   0  14  -4   48.61    9.77
   0 -14   4   79.53   10.00
   0 -14   4   60.98   10.25
   0 -14   4   73.87    8.90
   0 -13   4  303.77   18.22
   0 -13   4  310.02   21.70
   0 -13   4  333.70   20.12
   0  13  -4  331.27   21.70
   0  13  -4  329.05   22.19
   0 -12   4  157.78   12.42
   0  12  -4  148.88   13.76
   0  12  -4  171.05   15.41
   0 -12   4  162.37   15.05
   0 -12   4  168.18   13.33
   0 -11   4  337.49   10.43
   0 -11   4  368.22   10.89
   0  11  -4  327.32    9.47
   0  11  -4  339.27    9.42
   0 -11   4  381.45   18.96
   0 -11   4  367.01   21.74
   0 -11   4  393.59   19.71
   0  11  -4  354.49   21.38
   0 -10   4 1634.51   38.65
   0 -10   4 1632.03   47.63
   0 -10   4 1651.33   51.92
   0 -10   4 1614.43   47.66
   0  10  -4 1668.97   52.12
   0  -9   4 1355.43   41.09
   0  -9   4 1400.36   44.63
   0  -9   4 1402.66   40.64
   0   9  -4 1315.19   44.16
   0  -8   4 1696.67   47.49
   0  -8   4 1730.74   46.12
   0  -8   4 1715.52   50.26
   0  -7   4  519.92   20.65
   0  -7   4  523.53   19.11
   0  -7   4  517.63   21.90
   0  -6   4 1240.06   36.47
   0  -6   4 1258.52   33.35
   0  -6   4 1248.46   37.25
   0  -5   4 1119.72   32.76
   0  -5   4 1057.63   32.06
   0  -5   4 1077.98   28.48
   0  -4   4 1280.18   35.73
   0   4  -4 1256.77   30.79
   0  -4   4 1256.04   34.61
   0  -4   4 1207.95   30.39
   0   3  -4  171.96    9.15
   0  -3   4  189.77   10.49
   0   3  -4  173.19    7.00
   0  -3   4  164.62    6.85
   0  -3   4  166.12    9.11
   0  -2   4   35.59    3.67
   0   2  -4   31.81    3.72
   0  -2   4   38.21    4.43
   0   2  -4   40.19    4.08
   0  -2   4   43.25    4.22
   0  -2   4   40.74    4.79
   0   2  -4   38.30    4.42
   0  -2   4   40.93    2.80
   0   2  -4   38.64    2.75
   0   1  -4  409.49   13.70
   0  -1   4  409.00   15.14
   0   1  -4  399.70   15.13
   0  -1   4  360.13   13.56
   0   1  -4  388.21   14.27
   0   1  -4  412.57   14.52
   0  -1   4  409.49   14.43
   0   1  -4  412.03   14.71
   0  -1   4  399.08   16.39
   0   1  -4  376.56   15.67
   0   1  -4  399.87   11.49
   0   1  -4  397.39   11.40
   0   0  -4  780.58   21.05
   0   0   4  774.49   22.95
   0   0  -4  735.67   22.87
   0   0  -4  792.19   22.56
   0   0   4  775.29   22.41
   0   0   4  779.94   22.67
   0   0  -4  752.19   22.79
   0   0  -4  743.02   22.52
   0   0   4  787.16   25.24
   0   0  -4  786.83   18.51
   0   0   4  793.95   18.55
   0   1   4  190.02    9.86
   0  -1  -4  163.62    9.51
   0   1   4  172.01   10.02
   0  -1  -4  167.74    9.92
   0  -1  -4  188.71    9.12
   0   1   4  175.11    8.90
   0  -1  -4  183.10    9.26
   0   1   4  193.12    6.94
   0   1   4  187.81    6.29
   0  -1  -4  177.83    8.84
   0   1   4  197.16    9.00
   0  -2  -4 1402.52   40.30
   0   2   4 1490.25   40.51
   0   2   4 1558.65   38.33
   0  -2  -4 1445.35   37.74
   0  -2  -4 1529.21   39.16
   0   2   4 1584.41   36.05
   0   2   4 1527.53   32.08
   0  -2  -4 1556.18   39.68
   0   2   4 1555.78   40.10
   0   2   4 1526.36   38.13
   0  -2  -4 1506.76   38.43
   0   3   4 1028.70   27.96
   0  -3  -4  955.74   29.61
   0  -3  -4  985.44   29.07
   0  -3  -4  992.62   28.47
   0  -4  -4 5234.76  110.81
   0  -4  -4 5320.37  106.32
   0  -4  -4 5131.13  115.45
   0  -4  -4 5353.28  116.06
   0  -5  -4 3950.21   91.41
   0  -5  -4 3984.83   91.56
   0  -5  -4 3969.31   86.14
   0  -6  -4  171.85   11.42
   0  -6  -4  160.55   11.10
   0  -6  -4  150.34    8.51
   0  -7  -4  880.54   31.35
   0  -7  -4  925.27   32.27
   0   8   4 1009.41   34.49
   0  -8  -4  921.17   34.35
   0  -8  -4 1026.97   35.87
   0   9   4  855.62   32.28
   0  -9  -4  839.16   33.50
   0  -9  -4  811.52   32.36
   0  10   4  102.99   10.98
   0  10   4   82.99    5.32
   0 -10  -4   94.51   10.94
   0  11   4   69.91    9.46
   0  11   4   48.61    3.66
   0  11   4   52.21    3.69
   0 -11  -4   47.10    8.55
   0 -11  -4   48.42    8.42
   0 -12  -4  310.36   21.91
   0 -12  -4  254.03    8.04
   0 -12  -4  302.06    8.34
   0  12   4  316.08   20.62
   0 -12  -4  294.10   20.93
   0 -12  -4  328.73   21.98
   0  13   4  128.02   13.92
   0 -13  -4  115.22   13.87
   0 -13  -4  111.03   14.07
   0 -13  -4  121.74   14.05
   0  14   4  177.90   16.93
   0 -14  -4  155.25   16.78
   0  15   4   10.53    6.10
   0 -15  -4   10.46    6.59
   0 -15  -4    8.49    5.44
   0  16   4  394.69   27.44
   0 -16  -4  428.98   29.43
   0 -16  -4  424.00   29.65
   0  17   4  182.14   19.49
   0 -17  -4  211.63   21.49
   0 -17  -4  198.90   21.14
   0 -17  -4  196.64   15.93
   0  18   4  397.33   29.50
   0 -18  -4  432.31   31.64
   0 -18  -4  394.91   30.61
   0  19   4   12.09    7.58
   0 -19  -4   15.35    8.48
   0 -19  -4   28.63   10.13
   0  20   4  150.80   19.77
   0 -20  -4  141.02   19.78
   0 -20  -4  158.38   21.43
   0  21   4   73.47   14.27
   0 -21  -4   92.64   16.10
   0 -21  -4   95.51   17.12
   0  22   4   63.04   13.99
   0 -22  -4   71.09   14.54
   0 -22  -4   72.92   15.56
   0  23   4   47.52   13.17
   0 -22   5   81.21   15.57
   0 -22   5   69.81   14.55
   0 -21   5  106.10   17.31
   0 -21   5   93.62   17.12
   0 -21   5   95.20   14.85
   0  21  -5   80.64   14.78
   0 -20   5  203.61   23.07
   0 -20   5  258.58   25.98
   0 -20   5  227.59   21.52
   0  20  -5  208.14   22.60
   0 -19   5   56.52   12.74
   0 -19   5   39.24   12.07
   0 -19   5   28.67    8.37
   0  19  -5   14.97    8.19
   0  19  -5   38.04   11.57
   0 -18   5  131.85   17.72
   0 -18   5  126.35   15.23
   0  18  -5  120.31   16.97
   0  18  -5  121.40   16.57
   0 -17   5    8.29    7.11
   0 -17   5   17.53    6.54
   0  17  -5   15.97    8.04
   0  17  -5   14.84    7.31
   0 -16   5  188.40   19.13
   0 -16   5  179.77   16.70
   0  16  -5  212.32   19.85
   0  16  -5  189.77   19.71
   0 -15   5   35.63    7.22
   0  15  -5   32.85    8.58
   0  15  -5   54.45   10.50
   0 -15   5   48.17   10.11
   0 -15   5   44.51    8.51
   0  14  -5   91.08   12.35
   0  14  -5   89.88   12.90
   0 -14   5  103.41   11.37
   0 -14   5   91.21   12.85
   0 -14   5   93.92   10.94
   0  13  -5   46.43    9.31
   0  13  -5   38.89    8.13
   0 -13   5   54.79    8.34
   0 -13   5   37.10    8.25
   0 -13   5   43.68    7.34
   0 -12   5   28.54    5.84
   0 -12   5   33.88    5.90
   0  12  -5   32.57    7.74
   0 -12   5   33.18    7.56
   0  12  -5   28.50    2.46
   0 -12   5   26.67    2.85
   0 -11   5  281.19   11.73
   0 -11   5  264.38   16.95
   0  11  -5  289.20   19.64
   0 -11   5  304.80   19.79
   0 -11   5  298.09   16.77
   0 -10   5   22.76    4.71
   0  10  -5   16.84    5.40
   0 -10   5   25.26    6.53
   0 -10   5   21.98    4.85
   0  -9   5  513.53   23.24
   0  -9   5  548.67   25.28
   0  -9   5  534.83   21.31
   0   9  -5  522.86   25.07
   0  -8   5 1468.16   44.52
   0  -8   5 1488.70   45.89
   0  -8   5 1464.71   40.63
   0   8  -5 1483.25   46.15
   0  -7   5 2311.52   61.16
   0  -7   5 2239.01   55.41
   0  -7   5 2353.33   61.77
   0  -6   5  693.79   26.28
   0  -6   5  697.39   25.69
   0  -6   5  670.78   21.20
   0  -5   5  964.22   31.96
   0  -5   5  945.91   26.02
   0  -5   5  973.12   30.80
   0   4  -5  108.57    5.90
   0  -4   5  107.85    8.90
   0  -4   5   93.61    5.56
   0  -4   5   91.51    7.49
   0   3  -5  914.74   26.99
   0  -3   5  833.40   26.62
   0  -3   5  922.25   30.09
   0   3  -5  841.39   22.21
   0  -3   5  884.40   22.26
   0  -2   5  592.76   21.81
   0   2  -5  616.27   20.17
   0   2  -5  615.37   21.08
   0  -2   5  598.69   20.60
   0  -2   5  635.59   23.68
   0   2  -5  605.56   16.40
   0   2  -5  625.98   17.89
   0  -1   5   23.67    3.14
   0  -1   5   28.46    4.09
   0   1  -5   26.74    3.48
   0   1  -5   27.41    3.76
   0  -1   5   22.21    3.43
   0  -1   5   32.15    4.96
   0   1  -5   27.28    2.44
   0   1  -5   23.48    2.45
   0   0   5  502.88   20.47
   0   0  -5  525.01   16.67
   0   0   5  497.14   18.44
   0   0  -5  517.10   18.13
   0   0   5  498.92   18.12
   0   0  -5  500.17   19.49
   0   0  -5  503.19   13.60
   0   0   5  494.46   13.54
   0  -1  -5  393.15   16.51
   0  -1  -5  391.28   13.51
   0   1   5  386.36   15.63
   0   1   5  427.85   18.08
   0  -1  -5  393.56   15.39
   0   1   5  391.85   11.59
   0   1   5  377.85   11.72
   0   2   5  929.46   20.88
   0  -2  -5  955.47   28.99
   0   2   5  958.08   27.72
   0   2   5  931.94   29.94
   0   2   5  900.99   21.11
   0   2   5  859.83   24.02
   0  -2  -5  926.82   27.52
   0   3   5  253.54   12.05
   0   3   5  244.11   13.23
   0  -3  -5  227.81   12.38
   0  -3  -5  236.24   11.97
   0   4   5 1257.87   35.09
   0  -4  -5 1239.43   31.84
   0  -4  -5 1236.35   36.78
   0  -4  -5 1248.16   36.35
   0  -5  -5 1287.00   32.97
   0  -5  -5 1229.79   27.40
   0  -5  -5 1259.46   38.08
   0  -5  -5 1292.04   37.87
   0  -6  -5 3082.08   71.56
   0  -6  -5 3204.00   78.44
   0  -6  -5 3172.59   66.63
   0  -6  -5 3141.00   78.19
   0  -7  -5 2892.32   74.20
   0  -7  -5 2812.85   67.04
   0  -7  -5 2808.42   73.50
   0   7   5 2893.86   73.61
   0   8   5  591.04   25.19
   0  -8  -5  523.09   24.61
   0  -8  -5  521.27   24.63
   0   9   5  591.55   26.36
   0  -9  -5  550.73   26.25
   0  -9  -5  552.66   26.75
   0 -10  -5  259.79   18.42
   0 -10  -5  254.32   18.08
   0  11   5  616.09   29.68
   0  11   5  612.52   19.77
   0 -11  -5  692.79   32.66
   0 -11  -5  612.51   30.31
   0  12   5   15.30    5.49
   0  12   5   12.06    2.17
   0 -12  -5    5.51    4.61
   0 -12  -5   14.13    6.82
   0  13   5  276.41   20.46
   0 -13  -5  298.18   22.31
   0 -13  -5  287.34   22.14
   0 -13  -5  272.77   21.92
   0  14   5   14.73    6.47
   0 -14  -5   33.93    9.14
   0 -14  -5   25.69    8.28
   0 -14  -5   14.00    6.56
   0 -15  -5  485.28   31.29
   0  15   5  513.58   30.48
   0 -15  -5  474.12   31.63
   0 -15  -5  502.44   31.70
   0 -16  -5  198.70   20.64
   0 -16  -5  192.20   14.37
   0  16   5  223.06   20.67
   0 -16  -5  160.81   18.77
   0 -17  -5   33.52   10.45
   0  17   5   56.34   11.50
   0 -17  -5   47.28   11.21
   0 -18  -5  173.63   20.93
   0  18   5  177.31   19.63
   0 -18  -5  201.06   22.01
   0 -19  -5  318.75   28.63
   0  19   5  302.89   26.94
   0 -19  -5  298.12   28.10
   0 -20  -5  149.72   20.48
   0  20   5  169.02   20.85
   0 -20  -5  211.52   24.06
   0 -21  -5   72.45   15.68
   0  21   5   46.30   11.95
   0 -21  -5   46.64   12.48
   0 -22  -5   45.02   12.75
   0  22   5   59.49   14.57
   0 -22  -5   60.94   14.28
   0 -22   6   22.96   10.22
   0 -21   6   49.41   12.20
   0 -21   6   59.12   13.84
   0  21  -6   45.03   11.67
   0 -20   6  112.18   18.08
   0 -20   6  113.73   17.41
   0  20  -6  106.47   17.23
   0  20  -6  103.11   16.24
   0 -19   6  171.67   21.10
   0 -19   6  146.13   19.27
   0 -19   6  175.65   18.17
   0  19  -6  157.67   19.62
   0  19  -6  200.48   22.75
   0 -18   6  168.83   20.05
   0 -18   6  258.86   24.64
   0 -18   6  198.60   18.68
   0  18  -6  191.87   20.66
   0  18  -6  189.44   21.76
   0 -17   6  114.24   16.11
   0 -17   6   89.19   12.26
   0  17  -6   82.69   14.30
   0  17  -6   81.69   13.42
   0 -16   6  225.07   21.61
   0 -16   6  218.09   18.20
   0  16  -6  211.36   21.85
   0  16  -6  187.88   19.04
   0 -15   6   45.84    8.24
   0 -15   6   57.27   10.97
   0 -15   6   48.46    8.56
   0  15  -6   41.04   10.24
   0  15  -6   37.11    8.98
   0 -14   6  369.54   23.07
   0 -14   6  329.70   24.09
   0 -14   6  360.61   21.57
   0  14  -6  352.96   24.09
   0  14  -6  409.55   27.17
   0 -13   6   78.41   10.20
   0  13  -6   82.72   12.38
   0 -13   6   72.77   11.09
   0 -13   6   84.04    9.87
   0 -12   6  208.87   10.63
   0  12  -6  253.29   19.52
   0 -12   6  218.68   16.55
   0 -12   6  221.60   17.94
   0 -12   6  229.77   15.24
   0 -11   6   29.13    4.16
   0 -11   6   28.58    6.40
   0  11  -6   27.01    6.49
   0 -11   6   41.62    7.95
   0 -11   6   30.20    5.48
   0 -10   6  312.77   19.17
   0 -10   6  338.70   20.41
   0 -10   6  298.28   15.92
   0  10  -6  317.15   20.13
   0  -9   6  300.18   18.29
   0  -9   6  275.37   17.76
   0  -9   6  309.43   15.15
   0   9  -6  305.35   18.94
   0  -8   6  902.04   34.03
   0  -8   6  915.18   33.94
   0  -8   6  876.57   28.29
   0   8  -6  944.28   34.65
   0  -7   6 1874.54   54.73
   0   7  -6 1915.70   54.39
   0  -7   6 1934.62   53.95
   0  -7   6 1764.83   46.50
   0  -6   6  889.18   32.79
   0  -6   6  868.51   25.29
   0  -6   6  847.23   30.52
   0   5  -6 3164.42   68.72
   0  -5   6 3066.92   78.75
   0  -5   6 2984.92   67.98
   0  -5   6 3062.94   75.70
   0  -4   6 1131.70   36.92
   0   4  -6 1107.50   27.57
   0  -4   6 1006.91   27.36
   0  -4   6 1089.94   33.57
   0   3  -6  506.19   19.51
   0  -3   6  539.48   20.53
   0  -3   6  548.10   23.59
   0   3  -6  495.24   17.26
   0   3  -6  520.51   15.30
   0  -3   6  512.11   15.16
   0   2  -6  580.25   20.07
   0   2  -6  555.77   21.18
   0  -2   6  588.87   21.16
   0  -2   6  587.51   24.15
   0   2  -6  542.16   16.89
   0   2  -6  531.17   16.04
   0  -1   6  211.74   12.19
   0   1  -6  218.37   10.93
   0   1  -6  210.69   11.68
   0  -1   6  212.73   11.69
   0  -1   6  218.88   13.83
   0   1  -6  218.87    8.27
   0   1  -6  213.44    8.69
   0   0  -6  280.42   15.00
   0   0   6  289.05   14.23
   0   0  -6  304.28   12.55
   0   0   6  295.91   16.22
   0   0  -6  298.73   13.86
   0   0  -6  271.82    8.27
   0   0   6  282.17   11.08
   0   0   6  289.48    9.46
   0   0  -6  281.29    9.39
   0  -1  -6  487.66   20.41
   0   1   6  496.57   19.13
   0  -1  -6  483.69   16.64
   0   1   6  529.98   22.37
   0  -1  -6  483.87   18.84
   0   1   6  479.91   14.42
   0   1   6  469.15   14.15
   0  -2  -6  293.34   15.07
   0   2   6  276.95   13.68
   0   2   6  294.66   15.89
   0   2   6  281.03    9.06
   0   2   6  279.02   10.93
   0  -2  -6  267.18   13.57
   0   3   6 1300.57   28.64
   0  -3  -6 1241.00   37.46
   0   3   6 1238.22   38.44
   0   3   6 1257.74   35.72
   0   3   6 1152.93   26.63
   0   3   6 1198.68   32.28
   0  -3  -6 1232.76   36.13
   0   4   6 2234.39   56.20
   0  -4  -6 2120.11   58.17
   0  -4  -6 2226.74   57.43
   0  -5  -6  402.61   15.22
   0  -5  -6  377.65   18.63
   0  -5  -6  418.23   19.05
   0  -6  -6  501.29   17.90
   0  -6  -6  508.70   22.57
   0  -6  -6  472.58   11.86
   0  -6  -6  482.16   22.02
   0  -7  -6  857.49   27.45
   0   7   6  922.25   33.34
   0  -7  -6  948.48   34.22
   0  -7  -6  893.95   21.87
   0  -7  -6  915.88   33.53
   0  -8  -6 3060.32   72.35
   0  -8  -6 3222.84   81.69
   0  -8  -6 3078.26   80.43
   0   8   6 3209.34   80.71
   0  -9  -6 1184.03   42.52
   0  -9  -6 1117.57   29.77
   0  -9  -6 1107.83   41.06
   0   9   6 1174.63   41.31
   0  10   6  517.80   26.29
   0 -10  -6  522.10   27.15
   0 -10  -6  560.79   28.55
   0  11   6  300.33   20.37
   0 -11  -6  303.22   21.43
   0 -11  -6  319.42   21.48
   0  12   6  290.87   20.73
   0  12   6  295.61   13.25
   0 -12  -6  292.53   22.12
   0 -12  -6  311.24   21.92
   0  13   6  280.29   20.92
   0  13   6  226.24   10.56
   0 -13  -6  278.40   21.70
   0 -13  -6  270.35   21.93
   0  14   6   24.19    7.37
   0 -14  -6   26.03    8.01
   0 -14  -6   23.14    7.57
   0 -14  -6   35.54    9.37
   0  15   6  209.36   19.81
   0 -15  -6  192.72   19.76
   0 -15  -6  222.87   13.88
   0 -15  -6  211.07   20.72
   0 -15  -6  219.35   21.47
   0 -16  -6   64.64   12.17
   0  16   6   68.48   11.96
   0 -16  -6   50.90   11.94
   0 -16  -6   57.15   12.41
   0 -17  -6  325.81   27.52
   0  17   6  322.92   26.49
   0 -17  -6  305.16   26.77
   0 -18  -6   21.44    9.06
   0  18   6   25.21    9.45
   0 -18  -6   14.38    8.23
   0 -19  -6  178.55   21.72
   0  19   6  133.46   18.36
   0 -19  -6  145.06   20.01
   0 -20  -6   56.56   13.95
   0  20   6   49.56   12.65
   0 -20  -6   63.76   14.03
   0 -21  -6  146.50   21.26
   0  21   6  158.45   21.52
   0 -21  -6  128.34   19.76
   0 -22  -6   77.31   16.15
   0 -22  -6   67.41   14.78
   0 -21   7  109.89   18.48
   0 -21   7   85.27   15.93
   0  21  -7  110.63   17.37
   0 -20   7   70.80   14.84
   0 -20   7   85.08   15.41
   0  20  -7   39.32   11.63
   0  20  -7   59.28   12.91
   0 -19   7  136.79   19.05
   0 -19   7   95.81   16.21
   0  19  -7  104.32   15.87
   0  19  -7  113.55   18.13
   0 -18   7   80.38   14.61
   0 -18   7   76.93   14.38
   0 -18   7   79.74   11.90
   0  18  -7   49.16   11.74
   0  18  -7   71.34   13.74
   0 -17   7  365.49   28.47
   0 -17   7  353.71   24.04
   0  17  -7  407.75   31.36
   0  17  -7  382.97   28.98
   0 -16   7  113.26   15.84
   0 -16   7  127.95   13.51
   0  16  -7  129.57   17.41
   0  16  -7  122.65   16.04
   0 -15   7  228.28   19.10
   0 -15   7  242.97   21.51
   0 -15   7  223.63   17.47
   0  15  -7  177.77   19.26
   0  15  -7  230.96   21.49
   0 -14   7   37.14    7.99
   0 -14   7   49.83   10.15
   0 -14   7   36.72    6.84
   0  14  -7   50.47   11.19
   0 -13   7   49.57    9.05
   0  13  -7   35.84    9.77
   0 -13   7   42.75    8.94
   0 -13   7   39.20    6.89
   0 -12   7  202.94   11.86
   0 -12   7  218.68   17.47
   0  12  -7  187.16   17.44
   0 -12   7  192.44   17.17
   0 -12   7  210.10   14.48
   0 -11   7   49.87    8.50
   0  11  -7   53.26    9.42
   0 -11   7   46.95    8.81
   0 -11   7   40.69    6.12
   0 -10   7  284.62   19.22
   0  10  -7  248.56   18.39
   0 -10   7  277.15   19.06
   0 -10   7  284.65   15.23
   0   9  -7  386.52   22.13
   0  -9   7  389.33   22.21
   0  -9   7  338.43   16.22
   0  -9   7  363.88   21.12
   0   8  -7  647.06   28.54
   0  -8   7  680.40   29.98
   0  -8   7  602.55   21.95
   0  -8   7  607.20   27.52
   0   7  -7  384.94   20.45
   0  -7   7  369.54   21.00
   0  -7   7  413.04   22.25
   0  -7   7  360.49   15.07
   0  -7   7  378.73   20.07
   0   6  -7  576.22   24.91
   0  -6   7  527.64   25.07
   0  -6   7  560.83   24.24
   0  -6   7  576.41   26.71
   0  -6   7  555.38   18.73
   0   5  -7 2542.03   64.02
   0   5  -7 2507.01   56.05
   0  -5   7 2317.99   68.24
   0  -5   7 2246.35   55.14
   0  -5   7 2522.45   64.41
   0  -4   7 2231.98   63.45
   0   4  -7 2203.97   50.13
   0   4  -7 2148.58   54.22
   0  -4   7 2219.37   50.28
   0  -4   7 2206.42   58.89
   0   3  -7 3607.77   86.42
   0  -3   7 3769.90   92.25
   0   3  -7 3639.47   76.88
   0   3  -7 3489.55   79.47
   0  -3   7 3410.27   85.52
   0   2  -7  493.68   20.88
   0  -2   7  505.19   20.73
   0  -2   7  495.44   23.88
   0   2  -7  505.61   15.54
   0   2  -7  493.27   16.04
   0   1  -7  219.81   11.54
   0   1  -7  232.97   13.34
   0   1  -7  229.01    9.23
   0  -1   7  209.87   12.60
   0  -1   7  236.70   15.61
   0   1  -7  222.69    9.62
   0   1  -7  223.38    8.71
   0   0  -7  157.61   11.77
   0   0  -7  144.74    5.25
   0   0  -7  153.30    9.23
   0   0   7  162.99   12.73
   0   0  -7  177.69   11.22
   0   0   7  136.59    7.80
   0   0   7  148.20    6.51
   0   0  -7  145.04    6.38
   0  -1  -7  478.67   21.94
   0   1   7  537.74   21.44
   0  -1  -7  502.79   18.25
   0   1   7  522.93   24.02
   0  -1  -7  520.90   20.97
   0   1   7  513.01   15.94
   0   1   7  515.90   15.26
   0  -2  -7   88.95    8.78
   0   2   7   84.42    7.82
   0  -2  -7   77.67    6.18
   0   2   7   79.63    8.82
   0   2   7   81.64    4.66
   0   2   7   80.89    5.46
   0  -2  -7   87.11    8.03
   0  -3  -7  319.88   17.17
   0   3   7  329.44    9.53
   0   3   7  354.00   18.69
   0   3   7  311.65    9.64
   0  -3  -7  322.28   16.40
   0   3   7  336.48   13.36
   0  -4  -7   57.98    7.07
   0   4   7   58.82    4.28
   0  -4  -7   41.97    6.46
   0  -5  -7  695.41   27.40
   0  -5  -7  661.95   27.31
   0  -5  -7  691.29   22.50
   0  -6  -7 1273.32   41.53
   0  -6  -7 1230.73   34.89
   0  -6  -7 1242.03   41.50
   0   7   7  682.53   28.86
   0  -7  -7  666.20   28.85
   0  -7  -7  658.85   23.18
   0   7   7  692.15   27.16
   0  -7  -7  660.30   28.68
   0  -8  -7   51.13    5.95
   0   8   7   56.23    8.54
   0  -8  -7   50.08    8.34
   0  -8  -7   51.54    2.95
   0  -8  -7   46.65    7.79
   0  -9  -7  388.31   17.79
   0  -9  -7  361.05   11.74
   0  -9  -7  379.08   22.43
   0   9   7  405.70   22.81
   0 -10  -7 1637.62   56.19
   0 -10  -7 1630.70   39.20
   0 -10  -7 1567.56   54.39
   0  10   7 1682.57   55.23
   0  11   7  680.04   32.37
   0 -11  -7  615.12   32.83
   0 -11  -7  592.68   31.15
   0  12   7  467.83   27.56
   0  12   7  445.18   18.86
   0 -12  -7  459.67   28.18
   0 -12  -7  461.63   28.06
   0 -13  -7   27.35    8.16
   0  13   7   20.64    3.94
   0  13   7   28.08    8.00
   0 -13  -7   24.01    3.78
   0 -13  -7   29.29    7.94
   0  14   7  181.61   17.84
   0 -14  -7  138.40   17.39
   0 -14  -7  179.79   19.08
   0  15   7  137.18   16.32
   0 -15  -7  137.22   17.03
   0 -15  -7  123.80   16.27
   0 -15  -7  117.53   16.30
   0  16   7   32.41    9.21
   0 -16  -7   26.26    9.00
   0 -16  -7   41.71   11.01
   0 -16  -7   37.41   11.14
   0 -16  -7   28.11    9.30
   0 -17  -7   46.56   11.84
   0  17   7   55.89   11.96
   0 -17  -7   70.70   13.93
   0 -18  -7   56.83   12.67
   0  18   7   74.99   14.05
   0 -18  -7   65.95   13.74
   0 -19  -7  297.73   28.37
   0  19   7  351.39   29.59
   0 -19  -7  339.68   30.55
   0 -20  -7   51.24   13.20
   0 -20  -7   52.75   13.17
   0 -21  -7   60.07   14.22
   0  21   7  106.58   18.13
   0 -21  -7   86.33   16.75
   0  22   7   45.87   12.70
   0 -21   8   -0.43    7.62
   0 -21   8   33.00   11.25
   0  21  -8   16.50    9.43
   0 -20   8  112.75   17.71
   0 -20   8   99.25   17.30
   0  20  -8   97.95   16.23
   0  20  -8  109.58   18.85
   0 -19   8   79.13   14.93
   0 -19   8   92.17   16.10
   0  19  -8   63.42   14.34
   0  19  -8   71.74   13.82
   0 -18   8   76.31   14.56
   0 -18   8   72.40   14.44
   0  18  -8  102.15   16.94
   0  18  -8   64.74   13.13
   0 -17   8  171.75   20.45
   0 -17   8  182.97   20.61
   0  17  -8  224.38   23.69
   0  17  -8  150.88   18.34
   0 -16   8  132.50   16.96
   0 -16   8   99.18   11.78
   0  16  -8  101.41   15.07
   0  16  -8  131.74   17.58
   0 -15   8  357.81   25.24
   0 -15   8  315.02   20.64
   0 -15   8  345.60   26.12
   0  15  -8  358.47   27.91
   0 -14   8  111.93   14.05
   0  14  -8  125.96   16.07
   0 -14   8  101.61   14.12
   0 -14   8   98.49   10.91
   0 -13   8  180.92   17.63
   0 -13   8  178.22   17.22
   0 -13   8  162.37   13.22
   0  13  -8  176.46   17.94
   0 -12   8   40.01    5.76
   0 -12   8   38.10    8.61
   0 -12   8   33.31    7.98
   0 -12   8   25.03    5.08
   0  12  -8   34.83    8.72
   0 -11   8   30.60    7.49
   0 -11   8   40.90    8.22
   0 -11   8   28.28    5.14
   0  11  -8   27.25    6.86
   0 -10   8  102.93   12.23
   0  10  -8   80.08   11.03
   0 -10   8   98.61   11.59
   0 -10   8   90.78    8.34
   0  -9   8   26.04    6.94
   0   9  -8   26.81    6.48
   0  -9   8   26.54    6.66
   0  -9   8   28.05    4.55
   0  -8   8  432.22   22.90
   0  -8   8  437.97   24.97
   0  -8   8  397.51   16.86
   0   8  -8  456.33   23.83
   0  -8   8  395.56   23.61
   0  -7   8   19.11    5.42
   0  -7   8   38.72    7.25
   0   7  -8   38.99    7.02
   0  -7   8   29.42    6.13
   0  -7   8   31.71    4.05
   0   6  -8 1422.02   46.17
   0  -6   8 1385.68   47.86
   0  -6   8 1457.71   46.28
   0  -6   8 1500.95   50.83
   0  -6   8 1482.86   37.59
   0  -5   8  271.44   17.16
   0   5  -8  257.37   15.51
   0   5  -8  256.04   10.70
   0  -5   8  215.43   14.92
   0  -5   8  248.62   17.79
   0   5  -8  228.29   13.00
   0  -5   8  245.02   10.50
   0  -4   8 1690.55   50.64
   0   4  -8 1708.18   48.18
   0   4  -8 1687.02   49.86
   0  -4   8 1696.46   49.23
   0  -4   8 1744.96   54.65
   0   4  -8 1556.19   39.20
   0   4  -8 1603.83   43.32
   0  -3   8  254.48   15.93
   0   3  -8  279.27   16.25
   0  -3   8  297.68   16.21
   0  -3   8  275.86   18.27
   0   3  -8  267.34   10.43
   0   3  -8  241.63   11.53
   0  -2   8 2173.77   58.90
   0  -2   8 2193.24   57.87
   0  -2   8 2255.49   64.49
   0   2  -8 2031.43   48.76
   0   2  -8 2049.90   48.68
   0   2  -8 2184.50   58.47
   0   1  -8 2446.70   56.12
   0   1  -8 2597.91   66.24
   0  -1   8 2570.54   61.00
   0   1  -8 2536.12   58.18
   0   1  -8 2453.33   55.47
   0   0  -8  829.29   26.73
   0   0   8  889.87   34.44
   0   0  -8  813.85   29.35
   0   0   8  787.03   24.34
   0   0  -8  799.44   21.12
   0   0  -8  820.64   31.92
   0  -1  -8  519.51   24.37
   0  -1  -8  565.06   20.23
   0   1   8  563.29   26.54
   0  -1  -8  580.01   23.30
   0   1   8  526.93   17.30
   0   1   8  525.89   16.03
   0  -2  -8   86.10    9.20
   0  -2  -8   91.20    7.21
   0  -2  -8   95.02    8.95
   0   2   8   93.49   10.39
   0   2   8   93.61    5.52
   0   2   8   89.26    5.88
   0  -3  -8  363.67   19.50
   0  -3  -8  362.29   18.43
   0   3   8  357.60   20.46
   0   3   8  343.24   10.96
   0   3   8  358.96   14.23
   0   4   8  118.13    5.68
   0  -4  -8  130.34   10.89
   0   5   8   12.55    3.96
   0  -5  -8   16.12    3.25
   0  -5  -8    5.80    3.53
   0   5   8   16.28    2.75
   0  -5  -8   12.75    4.23
   0   6   8  106.32   10.82
   0  -6  -8   89.15    7.42
   0   6   8   84.65    9.18
   0  -6  -8   82.10    9.47
   0  -6  -8   95.98   10.58
   0   7   8 1582.62   51.02
   0  -7  -8 1526.51   42.97
   0   7   8 1614.33   48.57
   0  -7  -8 1618.25   51.35
   0  -7  -8 1496.48   50.58
   0   8   8 1888.47   58.23
   0  -8  -8 1755.26   48.92
   0   8   8 1853.15   55.13
   0  -8  -8 1888.18   58.77
   0  -8  -8 1790.49   57.59
   0   9   8  927.55   38.19
   0  -9  -8  919.40   31.15
   0   9   8  957.33   36.24
   0  -9  -8  944.85   39.27
   0  -9  -8  892.57   38.06
   0  10   8  328.61   21.99
   0  10   8  350.49   21.28
   0 -10  -8  305.74   21.37
   0 -10  -8  341.64   23.00
   0  11   8  226.42   18.86
   0 -11  -8  192.50   17.79
   0 -11  -8  240.77    8.26
   0 -11  -8  221.32   19.28
   0 -12  -8  478.71   29.90
   0 -12  -8  453.34   28.28
   0  12   8  443.87   27.35
   0  13   8  280.17   22.32
   0 -13  -8  294.49   23.40
   0 -13  -8  319.40   24.88
   0  13   8  286.67   15.40
   0  14   8  299.35   23.83
   0 -14  -8  299.31   25.05
   0 -14  -8  236.22   22.02
   0  15   8   31.10    9.32
   0 -15  -8   23.10    8.92
   0 -15  -8   24.70    7.73
   0  16   8  181.78   19.87
   0 -16  -8  161.33   20.05
   0 -16  -8  189.06   21.13
   0 -16  -8  185.26   21.08
   0 -16  -8  150.90   18.96
   0  17   8   87.84   14.62
   0 -17  -8  101.73   16.70
   0 -17  -8  101.03   16.61
   0 -17  -8   96.01   16.71
   0 -17  -8   82.26   14.83
   0 -18  -8   71.18   14.21
   0 -18  -8   88.68   16.03
   0  18   8   85.64   15.13
   0 -19  -8   25.18    9.61
   0 -19  -8   14.54   10.44
   0  19   8   15.15    9.45
   0 -20  -8   92.54   17.69
   0 -20  -8  109.83   18.52
   0  20   8  120.46   18.51
   0 -21  -8   58.43   14.63
   0 -21  -8   85.95   17.97
   0  21   8   59.81   13.81
   0  22   8  114.41   18.89
   0  20  -9   54.25   14.23
   0  20  -9   22.71    8.59
   0 -20   9   34.30   11.87
   0 -20   9   25.69   10.04
   0  19  -9   17.50   10.09
   0  19  -9   36.40   10.91
   0 -19   9    8.39    7.97
   0 -19   9   34.84   11.09
   0  18  -9  143.25   18.62
   0  18  -9  183.37   22.33
   0 -18   9  174.99   21.56
   0 -18   9  162.67   20.12
   0  17  -9  163.50   21.64
   0  17  -9  117.51   16.72
   0 -17   9  194.34   21.53
   0 -17   9  159.39   19.40
   0  16  -9  137.78   18.11
   0 -16   9  186.00   20.96
   0 -16   9  164.49   19.15
   0  15  -9  111.75   16.81
   0 -15   9  105.64   14.84
   0 -15   9  119.55   15.33
   0 -14   9  184.28   18.91
   0 -14   9  187.69   18.98
   0  14  -9  225.83   21.71
   0 -14   9  158.24   13.44
   0 -13   9  467.12   29.70
   0 -13   9  495.54   30.45
   0 -13   9  448.58   22.64
   0  13  -9  512.00   31.65
   0  12  -9  246.25   20.88
   0 -12   9  227.50   19.61
   0 -12   9  249.77   20.96
   0 -12   9  219.77   14.59
   0 -12   9  212.88   14.85
   0 -11   9  109.00   13.91
   0 -11   9  106.47   13.05
   0 -11   9   98.15    9.08
   0  11  -9  106.61   13.24
   0 -10   9   15.99    6.05
   0  10  -9   17.14    6.07
   0 -10   9   28.88    7.40
   0 -10   9   26.36    4.67
   0  -9   9  195.64   16.14
   0  -9   9  195.85   17.29
   0  -9   9  170.03   10.85
   0   9  -9  168.15   15.51
   0  -8   9   96.37   12.29
   0   8  -9   95.86   11.00
   0  -8   9   93.26   11.86
   0  -8   9   76.85    9.97
   0  -8   9   86.74    7.12
   0  -7   9   24.78    7.07
   0   7  -9   29.44    7.10
   0  -7   9    9.04    4.71
   0  -7   9   14.62    3.00
   0  -7   9   26.10    6.22
   0  -6   9  684.67   30.59
   0   6  -9  650.72   28.15
   0  -6   9  621.37   28.20
   0  -6   9  637.28   32.03
   0   6  -9  627.42   24.86
   0  -6   9  595.29   19.78
   0  -5   9  447.20   23.79
   0   5  -9  441.50   22.06
   0   5  -9  468.86   23.93
   0   5  -9  433.39   15.20
   0  -5   9  439.15   22.67
   0  -5   9  504.72   27.30
   0   5  -9  440.01   19.02
   0   4  -9 1352.99   42.51
   0  -4   9 1371.09   45.59
   0   4  -9 1419.21   45.35
   0  -4   9 1321.37   44.13
   0  -4   9 1365.93   49.40
   0   4  -9 1328.51   33.46
   0   4  -9 1280.38   37.24
   0  -3   9  871.02   33.82
   0   3  -9  878.73   31.09
   0   3  -9  895.03   33.61
   0  -3   9  877.66   32.70
   0  -3   9  931.52   38.49
   0   3  -9  857.39   23.96
   0   3  -9  844.49   25.65
   0  -2   9 2066.98   61.42
   0  -2   9 2051.19   55.54
   0   2  -9 2011.42   50.99
   0   2  -9 2003.91   54.47
   0  -2   9 1949.94   53.70
   0  -2   9 1912.63   49.09
   0   2  -9 1824.28   42.55
   0   2  -9 1854.24   43.59
   0   1  -9  789.31   32.53
   0  -1   9  819.71   30.26
   0  -1   9  852.08   35.05
   0   1  -9  825.95   30.08
   0  -1   9  779.63   24.85
   0   1  -9  762.76   22.57
   0   1  -9  761.42   19.82
   0   0   9 1639.62   53.06
   0   0   9 1453.74   46.19
   0   0  -9 1608.19   47.21
   0   0   9 1439.79   39.53
   0   0  -9 1480.88   49.31
   0  -1  -9  423.97   22.76
   0   1   9  453.39   24.86
   0   1   9  467.30   21.64
   0  -1  -9  449.06   21.57
   0   1   9  445.83   21.50
   0   1   9  434.90   15.80
   0   1   9  399.15   13.70
   0  -2  -9  649.57   29.05
   0   2   9  706.15   31.25
   0   2   9  696.21   27.54
   0  -2  -9  659.70   27.20
   0   2   9  697.89   27.84
   0   2   9  637.31   19.35
   0   2   9  584.45   19.35
   0  -3  -9  165.42   13.82
   0   3   9  170.41   14.60
   0   3   9  139.32   11.68
   0  -3  -9  161.06   12.63
   0   3   9  177.97   13.45
   0   3   9  150.63    6.91
   0   3   9  145.21    8.56
   0   4   9   74.60    8.48
   0  -4  -9   73.92    8.88
   0   4   9   78.86    9.34
   0   4   9   65.58    3.27
   0  -4  -9   55.40    8.29
   0   5   9  265.56   17.42
   0  -5  -9  270.37   17.38
   0   5   9  253.66    9.96
   0  -5  -9  248.34   17.34
   0   5   9  269.43   16.39
   0  -6  -9  228.53   16.92
   0  -6  -9  230.47   12.88
   0   6   9  263.08   16.56
   0  -6  -9  223.75   17.03
   0   6   9  246.97   11.40
   0   6   9  248.72   17.37
   0  -7  -9  771.37   33.40
   0   7   9  760.30   33.00
   0  -7  -9  701.37   25.78
   0   7   9  750.70   30.91
   0   7   9  790.10   25.57
   0  -7  -9  707.57   32.63
   0   8   9   37.92    6.78
   0   8   9   36.23    8.19
   0  -8  -9   49.33    6.07
   0  -8  -9   41.95    8.30
   0  -8  -9   32.05    6.97
   0   9   9  934.85   39.86
   0  -9  -9  953.56   32.58
   0   9   9  999.96   38.15
   0  -9  -9 1024.26   41.84
   0  -9  -9  936.78   40.01
   0  10   9  905.13   39.55
   0  10   9  865.68   36.58
   0 -10  -9  867.72   31.37
   0 -10  -9  913.60   40.65
   0 -10  -9  879.85   39.55
   0  11   9  925.25   41.48
   0  11   9  998.72   40.18
   0 -11  -9  938.94   42.96
   0 -11  -9  900.36   41.78
   0  12   9  155.35   16.72
   0  12   9  165.00   15.75
   0 -12  -9  149.32   16.80
   0 -12  -9  145.09   16.88
   0 -13  -9  361.22   27.12
   0  13   9  378.91   24.78
   0  13   9  384.38   26.77
   0  13   9  328.66   18.29
   0 -13  -9  350.75   26.19
   0  14   9  294.39   24.31
   0 -14  -9  356.64   27.80
   0  14   9  316.51   24.10
   0 -14  -9  297.96   25.20
   0  15   9  352.78   27.32
   0 -15  -9  412.79   31.12
   0 -15  -9  315.78   26.63
   0  16   9  148.79   18.31
   0 -16  -9  104.36   16.64
   0 -16  -9  124.18   17.67
   0 -16  -9  134.42   18.28
   0  17   9   36.09   10.73
   0 -17  -9   31.44   10.38
   0 -17  -9   55.56   12.56
   0 -17  -9   22.73    9.69
   0 -17  -9   19.19    9.01
   0  18   9  152.62   19.56
   0 -18  -9  127.10   19.09
   0 -18  -9  122.57   19.35
   0 -18  -9  125.48   19.06
   0 -18  -9  142.13   19.71
   0 -19  -9   24.14    9.79
   0 -19  -9   21.55   10.00
   0  19   9   38.01   11.29
   0 -20  -9   51.34   13.67
   0 -20  -9   39.98   11.94
   0  20   9   49.87   12.53
   0  20   9   55.67   12.59
   0 -21  -9   11.84    8.27
   0  21   9    8.14    6.91
   0  21   9   12.85    8.28
   0 -21  -9   11.80    9.50
   0 -20  10   44.95   13.86
   0 -20  10   41.00   11.96
   0  20 -10   65.74   15.17
   0 -19  10   28.55   10.05
   0 -19  10   36.82   11.05
   0  19 -10    9.31    8.88
   0  19 -10   14.60    7.30
   0 -18  10   32.93   11.49
   0 -18  10   77.69   15.10
   0  18 -10   53.15   14.02
   0  18 -10   52.21   11.97
   0 -17  10   44.65   12.12
   0 -17  10   57.15   12.68
   0  17 -10   58.89   12.08
   0  17 -10   48.95   13.28
   0 -16  10  282.04   25.72
   0  16 -10  243.71   24.95
   0 -16  10  258.23   24.31
   0 -15  10  223.56   22.16
   0  15 -10  263.88   24.84
   0 -15  10  255.82   23.87
   0 -15  10  243.59   22.79
   0 -14  10  379.40   27.79
   0  14 -10  400.87   29.60
   0 -14  10  367.64   27.67
   0  13 -10  136.04   17.04
   0 -13  10  130.70   15.99
   0 -13  10  143.91   17.07
   0  12 -10  210.03   19.85
   0 -12  10  214.43   20.37
   0 -12  10  199.50   13.46
   0 -12  10  212.77   19.64
   0  11 -10  298.30   22.81
   0 -11  10  351.76   25.58
   0 -11  10  273.44   15.31
   0 -11  10  295.75   22.38
   0  10 -10  175.68   17.11
   0 -10  10  163.60   17.44
   0 -10  10  160.67   10.76
   0 -10  10  148.06   15.46
   0   9 -10   49.14    9.25
   0  -9  10   47.20    9.80
   0   9 -10   22.56    5.62
   0  -9  10   35.90    4.83
   0  -9  10   42.28    8.55
   0   8 -10   14.81    5.84
   0  -8  10   21.95    7.29
   0  -8  10   12.31    5.65
   0   8 -10   14.38    4.37
   0  -8  10   14.44    3.04
   0  -8  10    4.88    4.13
   0   7 -10  261.55   18.29
   0  -7  10  298.09   20.89
   0  -7  10  262.79   18.75
   0  -7  10  280.94   21.73
   0   7 -10  232.43   15.32
   0  -7  10  265.89   12.09
   0   6 -10   24.58    6.60
   0  -6  10   25.92    7.27
   0   6 -10   19.72    6.37
   0  -6  10   10.26    5.02
   0  -6  10   29.14    8.14
   0   6 -10   25.90    4.92
   0  -5  10  728.89   33.21
   0   5 -10  735.15   30.90
   0   5 -10  820.45   22.84
   0   5 -10  765.47   33.46
   0  -5  10  757.19   32.51
   0  -5  10  820.06   37.87
   0   5 -10  742.38   26.68
   0   4 -10   26.45    5.46
   0  -4  10   12.64    5.45
   0   4 -10    9.35    4.92
   0   4 -10   12.24    2.26
   0  -4  10   17.59    5.19
   0  -4  10   11.58    5.13
   0   4 -10    8.23    2.46
   0  -3  10 1357.41   50.22
   0   3 -10 1307.49   41.44
   0  -3  10 1256.13   44.36
   0   3 -10 1287.42   44.32
   0  -3  10 1320.00   43.92
   0  -3  10 1198.18   39.51
   0   3 -10 1229.21   33.68
   0   3 -10 1274.81   32.73
   0  -2  10 1461.36   47.03
   0   2 -10 1523.68   43.59
   0  -2  10 1621.91   54.50
   0   2 -10 1491.44   47.07
   0   2 -10 1249.45   35.66
   0  -2  10 1420.77   41.15
   0   2 -10 1289.44   35.44
   0   2 -10 1296.85   33.80
   0   1 -10 1104.13   41.62
   0  -1  10 1236.96   39.79
   0   1 -10 1232.32   35.42
   0  -1  10 1283.89   46.00
   0   1 -10 1256.26   39.73
   0  -1  10 1138.43   32.49
   0   1 -10 1080.86   25.24
   0   0  10  664.84   32.62
   0   0 -10  648.05   24.72
   0   0  10  654.08   28.09
   0   0 -10  630.28   27.79
   0   0  10  607.34   21.97
   0   0 -10  640.80   30.65
   0  -1 -10  391.37   23.21
   0   1  10  463.68   26.43
   0   1  10  440.66   22.39
   0  -1 -10  451.56   22.73
   0   1  10  473.48   22.99
   0   1  10  416.85   16.35
   0   1  10  428.16   13.79
   0  -2 -10  924.13   37.48
   0   2  10  974.74   40.29
   0   2  10  931.84   34.93
   0  -2 -10  974.75   36.00
   0   2  10  987.61   36.03
   0   2  10  909.41   26.24
   0   2  10  904.31   25.44
   0  -3 -10  202.25   16.13
   0   3  10  249.95   18.82
   0   3  10  246.46   16.12
   0  -3 -10  232.96   16.21
   0   3  10  244.55   16.66
   0   3  10  218.38    9.26
   0   3  10  208.67   10.55
   0   4  10  485.51   23.78
   0  -4 -10  528.45   25.40
   0   4  10  485.34   24.61
   0   4  10  463.02   12.82
   0  -4 -10  508.53   26.15
   0   5  10  264.17   18.19
   0  -5 -10  230.80   17.10
   0  -5 -10  254.79   18.42
   0   5  10  229.93    7.42
   0   5  10  270.30   17.22
   0   6  10   13.68    4.65
   0  -6 -10   17.81    5.20
   0  -6 -10   18.40    3.91
   0  -6 -10   19.52    6.21
   0   6  10   15.59    2.56
   0   6  10   27.62    6.91
   0  -7 -10  206.65   17.23
   0   7  10  218.37   17.30
   0   7  10  193.21   15.27
   0  -7 -10  218.58   13.18
   0   7  10  214.85   11.28
   0  -7 -10  214.91   17.52
   0   8  10   20.75    5.81
   0   8  10   16.92    6.71
   0  -8 -10   17.47    4.22
   0  -8 -10   21.37    6.45
   0   8  10   21.12    4.05
   0  -8 -10   12.53    5.03
   0   9  10  141.02   14.94
   0  -9 -10  142.06   10.98
   0   9  10  130.81   13.02
   0  -9 -10  143.84   15.19
   0   9  10  155.50   11.54
   0  -9 -10  137.99   14.91
   0  10  10  303.01   22.58
   0 -10 -10  310.42   17.49
   0  10  10  333.14   21.45
   0 -10 -10  329.71   24.09
   0 -10 -10  312.12   23.12
   0  11  10  656.96   35.94
   0  11  10  734.34   34.32
   0 -11 -10  678.89   36.93
   0 -11 -10  693.79   36.35
   0  12  10  380.34   26.67
   0  12  10  360.52   24.20
   0 -12 -10  416.34   28.88
   0 -12 -10  334.27   25.85
   0  13  10  590.88   34.48
   0  13  10  564.78   31.59
   0 -13 -10  541.08   34.69
   0 -13 -10  522.12   33.36
   0  14  10  140.09   17.36
   0  14  10  111.78   14.48
   0 -14 -10  115.06   16.92
   0 -14 -10  120.60   16.70
   0  15  10  127.61   16.97
   0  15  10  137.74   16.56
   0 -15 -10  122.77   17.61
   0 -15 -10  126.42   17.34
   0  16  10  150.78   19.22
   0  16  10  173.77   18.85
   0 -16 -10  151.49   19.37
   0 -16 -10  143.87   20.08
   0 -17 -10   84.68   15.89
   0 -17 -10  110.66   17.61
   0  17  10   95.43   14.85
   0  17  10   78.45   15.29
   0 -17 -10  115.97   18.21
   0 -17 -10  101.36   17.06
   0 -18 -10   37.98   11.77
   0 -18 -10   56.72   13.57
   0  18  10   41.21   10.66
   0  18  10   43.40   11.76
   0 -18 -10   23.09    9.74
   0 -18 -10   53.52   13.86
   0  19  10   52.53   13.33
   0 -19 -10   33.61   11.44
   0 -19 -10   29.83   11.18
   0  19  10   57.30   12.16
   0  20  10  107.60   17.69
   0 -20 -10  100.57   18.50
   0 -20 -10   73.17   16.77
   0  20  10  110.76   17.06
   0  21  10   83.84   16.65
   0 -19  11   28.62   11.48
   0 -19  11   -6.06    7.02
   0  19 -11   20.89   10.08
   0  19 -11   27.98   10.97
   0  19 -11   21.86    8.53
   0 -18  11   37.32   10.59
   0 -18  11   48.31   12.13
   0  18 -11   58.78   13.57
   0  18 -11   48.28   14.47
   0  18 -11   36.06   10.08
   0 -17  11   31.96    9.94
   0 -17  11   42.41   12.40
   0  17 -11   53.89   12.45
   0  17 -11   26.71   10.11
   0  17 -11   47.90   13.27
   0 -16  11   43.84   11.49
   0 -16  11   61.52   12.46
   0  16 -11   67.56   13.32
   0  16 -11   49.43   12.75
   0 -15  11   38.46    9.83
   0 -15  11   70.26   13.25
   0 -15  11   66.75   13.17
   0  15 -11   54.39   11.60
   0 -14  11  418.39   30.82
   0 -14  11  413.40   29.69
   0  14 -11  390.74   30.07
   0 -14  11  404.37   30.17
   0  14 -11  356.06   27.65
   0 -13  11  337.69   27.23
   0 -13  11  297.46   24.63
   0  13 -11  348.56   27.31
   0 -13  11  331.15   26.37
   0  13 -11  307.20   24.64
   0  12 -11  433.23   29.46
   0 -12  11  450.87   31.23
   0  12 -11  386.88   26.37
   0 -12  11  424.11   28.66
   0 -11  11   58.63   11.65
   0  11 -11   54.81    9.81
   0  11 -11   50.62   10.58
   0 -11  11   50.45   10.25
   0  10 -11  291.07   22.26
   0 -10  11  322.75   25.31
   0  10 -11  244.18   18.60
   0 -10  11  281.89   21.82
   0   9 -11  228.52   19.00
   0  -9  11  205.24   19.03
   0  -9  11  266.47   22.69
   0   9 -11  223.09   16.72
   0  -9  11  219.19   11.57
   0  -9  11  223.38   19.03
   0  -8  11  286.37   22.71
   0   8 -11  339.87   22.45
   0  -8  11  316.09   21.98
   0  -8  11  334.19   25.10
   0   8 -11  295.73   18.47
   0   7 -11   69.58    9.98
   0  -7  11   55.12    9.39
   0   7 -11   61.95   10.31
   0  -7  11   58.35    9.39
   0  -7  11   53.05   10.31
   0   7 -11   58.95    7.73
   0   6 -11    9.72    5.00
   0  -6  11   -1.26    5.03
   0   6 -11    6.49    4.76
   0  -6  11    7.93    5.44
   0  -6  11    1.49    4.96
   0   6 -11    9.65    3.45
   0  -5  11  330.36   25.10
   0   5 -11  343.74   20.48
   0  -5  11  334.71   22.08
   0   5 -11  374.84   23.08
   0  -5  11  320.21   20.89
   0  -5  11  332.62   19.84
   0   5 -11  345.24   16.51
   0  -4  11   20.32    6.63
   0   4 -11   33.61    6.53
   0  -4  11   28.11    7.20
   0   4 -11   30.63    7.01
   0  -4  11   30.77    6.78
   0  -4  11   28.37    5.87
   0   4 -11   25.43    3.88
   0  -3  11  515.92   30.18
   0   3 -11  502.08   23.82
   0  -3  11  495.26   26.07
   0   3 -11  495.45   25.92
   0  -3  11  475.08   25.30
   0  -3  11  476.08   22.31
   0   3 -11  461.46   17.00
   0  -2  11  120.22   14.30
   0  -2  11   90.07   10.76
   0   2 -11  117.68   10.54
   0   2 -11  103.67   12.99
   0   2 -11   97.25    6.69
   0   2 -11  114.18   11.74
   0  -2  11  102.05    9.20
   0   2 -11   90.30    5.68
   0   1 -11 1036.77   39.01
   0  -1  11 1065.95   39.21
   0   1 -11 1035.87   34.80
   0  -1  11 1000.32   32.51
   0   1 -11 1007.42   42.24
   0   1 -11  938.47   22.80
   0   0 -11 1056.79   39.80
   0   0  11 1028.95   39.07
   0   0 -11 1050.39   34.89
   0   0  11  952.92   31.31
   0   0 -11  984.75   41.82
   0   1  11 1594.21   56.61
   0  -1 -11 1526.30   44.02
   0   1  11 1437.72   48.50
   0  -1 -11 1475.32   49.36
   0   1  11 1368.27   39.31
   0  -1 -11 1466.52   52.57
   0  -2 -11  413.11   25.20
   0   2  11  425.26   27.38
   0  -2 -11  445.84   20.00
   0   2  11  479.52   24.30
   0  -2 -11  487.26   24.83
   0   2  11  437.15   23.76
   0   2  11  451.02   16.63
   0   2  11  434.34   14.96
   0   3  11  642.09   32.63
   0   3  11  569.14   27.10
   0  -3 -11  576.95   23.04
   0  -3 -11  569.11   27.77
   0   3  11  582.27   28.02
   0   3  11  510.42   17.15
   0  -3 -11  559.30   29.33
   0  -4 -11  474.90   20.24
   0   4  11  439.48   23.63
   0  -4 -11  460.65   25.03
   0   4  11  483.67   25.33
   0   4  11  422.51   12.49
   0  -4 -11  430.22   25.62
   0   5  11  133.35   13.54
   0  -5 -11  141.70   13.70
   0  -5 -11  120.23   13.53
   0   5  11  128.98   12.73
   0  -5 -11  127.81   10.17
   0   6  11  151.52   13.86
   0  -6 -11  157.21   14.89
   0   6  11  135.11   13.66
   0  -6 -11  131.88   10.54
   0   6  11  134.84    5.39
   0  -6 -11  140.51   14.79
   0   7  11    9.66    4.07
   0  -7 -11   14.69    5.77
   0  -7 -11   12.31    3.62
   0   7  11   11.91    2.39
   0  -7 -11    4.41    5.48
   0   7  11   12.82    6.05
   0  -8 -11  331.54   23.51
   0   8  11  322.26   21.22
   0  -8 -11  311.70   17.05
   0  -8 -11  337.87   23.67
   0   8  11  339.67   15.20
   0   8  11  314.58   22.43
   0  -9 -11  291.37   22.65
   0  -9 -11  274.81   16.23
   0   9  11  281.39   20.15
   0  -9 -11  300.72   22.82
   0   9  11  297.31   15.58
   0   9  11  284.34   21.83
   0 -10 -11  393.02   26.96
   0  10  11  363.82   23.57
   0 -10 -11  356.80   19.20
   0  10  11  384.03   19.51
   0 -10 -11  335.80   25.01
   0  10  11  356.57   25.24
   0 -11 -11  172.15   18.52
   0 -11 -11  148.55   12.41
   0  11  11  166.84   16.15
   0  11  11  152.06   12.83
   0 -11 -11  151.23   17.22
   0  11  11  147.64   16.83
   0 -12 -11  213.56   21.24
   0  12  11  209.73   18.70
   0  12  11  199.65   15.91
   0 -12 -11  187.95   20.11
   0  12  11  202.01   20.21
   0 -13 -11  301.46   26.10
   0  13  11  320.57   24.03
   0 -13 -11  333.08   26.73
   0  13  11  322.41   25.95
   0 -14 -11  313.31   27.87
   0  14  11  327.91   24.85
   0 -14 -11  318.53   26.94
   0  14  11  289.43   25.33
   0 -15 -11  330.38   29.14
   0  15  11  342.81   28.26
   0  15  11  303.61   25.14
   0 -15 -11  321.49   28.13
   0  16  11   92.06   15.61
   0 -16 -11   76.47   15.18
   0  16  11  104.94   15.19
   0 -16 -11  109.35   17.42
   0  17  11  104.96   15.71
   0 -17 -11  111.84   18.37
   0 -17 -11  116.80   18.38
   0  17  11  115.79   18.04
   0 -17 -11   69.15   14.83
   0 -17 -11  105.95   17.34
   0  18  11   93.37   15.04
   0 -18 -11   87.99   17.25
   0 -18 -11  102.05   18.53
   0  18  11  100.66   17.04
   0 -18 -11   74.82   16.01
   0 -18 -11   86.91   16.44
   0  19  11   68.57   13.81
   0 -19 -11   80.33   16.53
   0 -19 -11   82.37   17.85
   0  19  11   83.12   16.23
   0 -19 -11   63.87   16.00
   0 -19 -11   63.03   14.68
   0  20  11   13.68    8.64
   0 -20 -11    6.36    7.29
   0 -20 -11   14.92    9.08
   0  20  11   24.13    9.34
   0 -19  12   21.25   10.78
   0 -18  12   24.23   10.36
   0 -18  12   24.06   10.37
   0  18 -12    9.33    8.87
   0  18 -12    7.00    6.04
   0 -17  12   32.64   11.03
   0  17 -12   23.53    9.44
   0 -17  12   34.99   11.32
   0  17 -12    5.31    7.61
   0 -16  12   34.00   10.46
   0  16 -12   13.44    7.36
   0 -16  12   20.00    9.44
   0  16 -12   10.41    9.13
   0 -15  12   98.87   15.75
   0 -15  12  135.37   18.20
   0  15 -12   97.49   14.99
   0 -15  12   84.48   14.73
   0  15 -12   79.88   15.07
   0 -14  12  137.82   18.31
   0 -14  12   87.22   14.48
   0  14 -12   87.60   13.65
   0 -14  12  110.02   16.12
   0  14 -12  117.44   17.53
   0 -13  12   50.12   11.66
   0 -13  12   46.32   10.60
   0  13 -12   42.05   10.52
   0 -13  12   57.77   12.34
   0  13 -12   39.31    9.16
   0 -12  12  287.39   25.68
   0 -12  12  253.98   22.79
   0  12 -12  283.03   24.40
   0 -12  12  282.98   24.20
   0  12 -12  291.20   22.34
   0 -11  12  589.39   37.06
   0 -11  12  523.38   32.27
   0  11 -12  626.82   35.35
   0 -11  12  583.67   34.07
   0  11 -12  521.65   29.68
   0 -10  12  583.73   36.33
   0  10 -12  550.02   32.23
   0 -10  12  570.58   32.66
   0 -10  12  582.54   32.69
   0  10 -12  495.28   27.62
   0  -9  12  149.94   18.08
   0   9 -12  157.66   16.58
   0  -9  12  156.51   17.43
   0   9 -12  158.24   17.50
   0  -9  12  154.07   16.55
   0  -9  12  155.91   16.10
   0   9 -12  160.93   14.15
   0  -8  12  303.12   25.34
   0  -8  12  286.57   22.55
   0   8 -12  306.83   21.90
   0   8 -12  300.24   23.28
   0  -8  12  291.73   22.06
   0  -8  12  256.23   20.07
   0   8 -12  270.15   17.64
   0  -7  12   18.37    6.57
   0  -7  12   24.66    7.88
   0   7 -12   17.99    6.03
   0   7 -12   16.82    6.88
   0  -7  12   22.69    7.15
   0  -7  12   26.50    6.83
   0   7 -12   24.40    5.21
   0  -6  12  178.18   18.58
   0   6 -12  159.53   14.71
   0  -6  12  163.84   16.14
   0   6 -12  136.49   15.08
   0  -6  12  150.06   14.99
   0  -6  12  128.35   13.05
   0   6 -12  133.59   10.78
   0  -5  12   17.68    7.61
   0   5 -12   32.67    7.13
   0  -5  12   30.87    7.44
   0   5 -12   31.03    8.03
   0  -5  12   26.23    7.32
   0  -5  12   22.82    5.80
   0   5 -12   30.08    4.54
   0  -4  12  152.32   17.58
   0   4 -12  170.49   14.23
   0  -4  12  183.31   16.43
   0   4 -12  201.43   16.93
   0  -4  12  173.13   15.51
   0  -4  12  167.32   13.51
   0   4 -12  156.60    9.45
   0  -3  12  396.72   24.22
   0   3 -12  395.55   21.42
   0  -3  12  375.90   26.98
   0   3 -12  401.79   24.36
   0  -3  12  379.32   20.05
   0   3 -12  351.15   13.45
   0  -2  12 1038.31   40.63
   0   2 -12 1061.59   37.09
   0  -2  12 1133.96   48.07
   0   2 -12 1065.94   41.34
   0   2 -12  903.71   24.12
   0  -2  12  936.38   33.76
   0   2 -12 1009.39   44.54
   0   1 -12  402.25   20.72
   0  -1  12  416.16   23.93
   0  -1  12  477.37   29.63
   0   1 -12  445.55   24.97
   0  -1  12  357.36   18.26
   0   1 -12  392.30   26.10
   0   0 -12  177.67   12.97
   0   0  12  163.72   14.78
   0   0  12  202.88   19.56
   0   0 -12  169.82   15.43
   0   0  12  166.29   11.15
   0   0 -12  137.05   15.20
   0   1  12 1121.00   47.97
   0  -1 -12 1134.53   37.07
   0   1  12 1112.11   42.15
   0  -1 -12 1095.49   42.33
   0   1  12 1027.49   32.26
   0  -1 -12 1061.89   45.16
   0   2  12  806.49   39.62
   0   2  12  703.90   32.29
   0  -2 -12  770.84   28.54
   0  -2 -12  744.88   33.71
   0   2  12  728.93   32.98
   0   2  12  676.07   23.17
   0  -2 -12  690.42   34.93
   0   3  12 1703.60   61.09
   0  -3 -12 1681.76   48.13
   0   3  12 1696.09   54.73
   0  -3 -12 1689.81   55.83
   0   3  12 1671.72   55.17
   0   3  12 1521.18   39.67
   0  -3 -12 1565.76   57.64
   0   4  12  337.20   21.34
   0  -4 -12  378.37   18.58
   0  -4 -12  393.02   23.98
   0   4  12  359.16   22.70
   0   4  12  336.46   10.88
   0  -4 -12  324.24   23.16
   0   5  12  146.18   14.86
   0  -5 -12  144.54   14.75
   0  -5 -12  154.05   15.91
   0   5  12  146.93   13.91
   0  -5 -12  147.97   11.34
   0   6  12  260.07   19.24
   0  -6 -12  275.56   15.88
   0  -6 -12  288.87   21.27
   0   6  12  280.24   20.81
   0  -6 -12  272.21   16.02
   0  -6 -12  258.77   20.72
   0   7  12  203.16   16.79
   0  -7 -12  227.66   19.32
   0   7  12  220.09   18.92
   0  -7 -12  204.71   13.88
   0  -7 -12  211.34   19.47
   0   8  12  186.87   16.64
   0  -8 -12  200.71   18.72
   0   8  12  172.35   17.28
   0  -8 -12  162.76   12.56
   0  -8 -12  171.37   17.12
   0   9  12   18.96    6.21
   0  -9 -12   11.97    6.84
   0  -9 -12    9.65    3.22
   0  -9 -12   13.19    5.51
   0   9  12   16.80    6.80
   0 -10 -12  219.28   20.74
   0  10  12  237.08   20.98
   0 -10 -12  219.04   15.20
   0  10  12  218.93   18.67
   0 -10 -12  209.27   20.43
   0  11  12   75.83   11.68
   0 -11 -12   83.21   13.47
   0 -11 -12   82.82    9.59
   0 -11 -12   95.67   14.11
   0  11  12   92.92   14.55
   0 -12 -12  472.99   32.49
   0  12  12  386.54   28.83
   0  12  12  385.84   26.60
   0 -12 -12  377.50   28.85
   0  13  12   61.12   12.57
   0 -13 -12   70.11   13.53
   0 -13 -12   65.68   12.65
   0  13  12   54.77   10.68
   0 -14 -12  371.50   30.53
   0  14  12  317.58   25.40
   0 -14 -12  284.17   26.27
   0  14  12  316.03   27.04
   0 -15 -12  241.84   25.84
   0  15  12  246.70   22.81
   0 -15 -12  283.19   27.12
   0  15  12  255.80   25.47
   0 -16 -12  319.30   30.43
   0  16  12  228.87   25.02
   0  16  12  262.01   24.21
   0 -16 -12  275.74   27.31
   0  17  12   89.03   16.63
   0 -17 -12   83.64   16.62
   0 -17 -12  127.39   19.10
   0  17  12   61.06   13.04
   0 -17 -12   90.42   17.22
   0  18  12   55.78   12.26
   0 -18 -12   43.90   12.70
   0 -18 -12   59.10   14.45
   0  18  12   45.24   12.59
   0 -18 -12   42.82   13.53
   0 -18 -12   69.21   15.64
   0  19  12  105.24   16.94
   0  19  12   91.39   16.73
   0 -19 -12   73.35   16.45
   0 -19 -12  113.64   19.32
   0 -19 -12   83.77   17.12
   0 -19 -12   98.45   18.56
   0  20  12   57.34   14.33
   0 -18  13   30.60   10.66
   0  18 -13   40.88   12.20
   0 -18  13   31.84   11.14
   0 -17  13   30.57   11.09
   0 -17  13   51.96   13.08
   0  17 -13   34.70   11.75
   0 -16  13    1.54    7.97
   0 -16  13   15.47    7.91
   0  16 -13   19.94   10.26
   0 -15  13   61.20   13.44
   0 -15  13   64.16   13.23
   0  15 -13   62.14   14.03
   0 -15  13   69.50   13.72
   0 -14  13   90.22   15.19
   0 -14  13   54.24   12.35
   0 -14  13   71.85   13.20
   0  14 -13  101.00   16.36
   0  13 -13  261.90   24.61
   0 -13  13  232.13   22.82
   0 -13  13  228.42   22.76
   0 -13  13  256.25   25.42
   0 -12  13  108.15   17.27
   0  12 -13  135.66   18.57
   0  12 -13  141.87   17.93
   0 -12  13  145.84   17.52
   0 -12  13  151.29   18.09
   0  12 -13  103.64   13.36
   0 -11  13  198.96   22.13
   0  11 -13  217.76   21.24
   0  11 -13  192.70   20.91
   0 -11  13  176.15   19.36
   0 -11  13  169.42   18.64
   0  11 -13  170.16   16.21
   0 -10  13  176.77   20.62
   0  10 -13  178.44   18.46
   0  10 -13  139.03   17.68
   0 -10  13  134.20   16.32
   0 -10  13  146.63   16.91
   0  10 -13  118.23   12.80
   0  -9  13  556.34   35.83
   0   9 -13  484.12   29.68
   0  -9  13  498.81   31.75
   0   9 -13  478.59   31.26
   0  -9  13  422.20   28.36
   0  -9  13  415.10   27.53
   0   9 -13  416.36   23.41
   0  -8  13  330.19   27.32
   0  -8  13  260.68   22.59
   0   8 -13  319.04   23.14
   0   8 -13  315.28   24.66
   0  -8  13  298.09   23.05
   0  -8  13  277.97   21.66
   0   8 -13  307.49   18.57
   0  -7  13  114.58   16.01
   0   7 -13  103.96   13.27
   0  -7  13   90.94   13.40
   0   7 -13  128.23   15.40
   0  -7  13  118.91   14.08
   0  -7  13  110.59   12.89
   0   7 -13  110.61   10.20
   0  -6  13  105.68   15.45
   0  -6  13   94.35   13.29
   0   6 -13  124.01   13.62
   0   6 -13  118.41   14.54
   0  -6  13  123.17   14.41
   0  -6  13   89.46   11.42
   0   6 -13  122.34    9.67
   0  -5  13   25.23    8.70
   0  -5  13   24.68    7.48
   0   5 -13   38.98    7.84
   0   5 -13   30.10    8.63
   0  -5  13   23.32    7.41
   0  -5  13   25.89    6.20
   0   5 -13   25.44    4.25
   0  -4  13   70.61   12.68
   0  -4  13   94.22   12.53
   0   4 -13   80.36   10.11
   0   4 -13   76.26   11.33
   0  -4  13   57.72    8.38
   0   4 -13   71.90    5.74
   0  -3  13    4.60    7.42
   0   3 -13   13.37    4.92
   0  -3  13    8.25    5.73
   0   3 -13   16.48    8.13
   0   3 -13    9.19    6.24
   0  -3  13   10.35    4.12
   0   3 -13   11.18    1.74
   0  -2  13  110.36   12.88
   0   2 -13  110.48   11.15
   0  -2  13  119.99   16.08
   0   2 -13   92.08   12.14
   0  -2  13  106.19   10.24
   0   2 -13  106.87   14.11
   0  -1  13  338.72   26.23
   0   1 -13  338.76   22.84
   0   1 -13  360.74   19.98
   0  -1  13  322.88   21.96
   0  -1  13  308.48   17.27
   0   1 -13  312.03   24.16
   0   0  13  823.43   41.67
   0   0 -13  738.53   34.78
   0   0 -13  693.79   29.15
   0   0  13  686.05   33.27
   0   0  13  692.16   26.38
   0   0 -13  702.08   37.08
   0   1  13  299.25   24.50
   0  -1 -13  305.12   21.41
   0  -1 -13  290.77   17.43
   0   1  13  294.78   20.65
   0   1  13  279.03   14.60
   0  -1 -13  304.02   23.43
   0   2  13  426.92   29.26
   0   2  13  394.09   24.12
   0  -2 -13  418.50   20.85
   0  -2 -13  388.59   24.73
   0   2  13  387.26   16.47
   0  -2 -13  380.00   26.43
   0   3  13  849.40   43.46
   0   3  13  873.32   37.66
   0  -3 -13  916.95   32.90
   0  -3 -13  895.71   39.38
   0   3  13  905.52   39.01
   0   3  13  824.77   25.12
   0  -3 -13  897.42   41.40
   0  -4 -13  595.48   25.19
   0   4  13  604.26   30.04
   0  -4 -13  593.90   31.71
   0   4  13  563.69   30.36
   0   4  13  534.93   15.27
   0  -4 -13  570.19   32.69
   0   5  13  850.51   38.83
   0  -5 -13  817.91   38.80
   0  -5 -13  867.21   41.03
   0   5  13  835.73   36.98
   0  -5 -13  844.58   31.68
   0   6  13  162.96   15.54
   0  -6 -13  179.83   13.10
   0  -6 -13  199.29   18.29
   0   6  13  168.18   16.84
   0  -6 -13  157.55   12.53
   0  -6 -13  160.04   17.42
   0   7  13  233.02   18.74
   0  -7 -13  232.20   15.27
   0  -7 -13  235.74   20.57
   0   7  13  242.27   20.65
   0  -7 -13  239.64   15.66
   0  -7 -13  230.27   20.76
   0   8  13  112.30   13.36
   0  -8 -13  124.74   15.49
   0   8  13  105.84   14.25
   0  -8 -13  121.06   11.08
   0  -8 -13  113.29   14.98
   0   9  13  289.68   21.94
   0  -9 -13  295.34   24.18
   0   9  13  312.49   24.53
   0  -9 -13  307.51   18.20
   0  -9 -13  299.92   24.48
   0  10  13   47.11    9.61
   0 -10 -13   50.62   11.17
   0  10  13   52.59   10.92
   0 -10 -13   46.83    7.37
   0 -10 -13   40.35   10.16
   0  11  13   20.11    7.00
   0 -11 -13   16.19    7.80
   0 -11 -13    6.47    3.55
   0 -11 -13    4.68    6.28
   0  11  13   11.70    7.66
   0 -12 -13  173.27   20.43
   0  12  13  157.25   18.99
   0  12  13  156.01   17.40
   0 -12 -13  142.07   18.00
   0  13  13   74.83   13.71
   0 -13 -13   76.25   14.90
   0 -13 -13   57.49   12.68
   0  13  13   48.60   10.02
   0 -14 -13  506.40   37.31
   0  14  13  507.89   35.32
   0  14  13  476.96   32.24
   0 -14 -13  489.46   35.56
   0  15  13  154.98   19.82
   0 -15 -13  132.62   20.13
   0  15  13  113.43   15.80
   0 -15 -13  132.48   19.01
   0  16  13   61.78   14.82
   0 -16 -13   77.40   16.05
   0 -16 -13   58.58   15.02
   0  16  13   75.12   13.50
   0 -16 -13   90.73   16.71
   0  17  13   75.64   15.64
   0 -17 -13  113.79   18.93
   0 -17 -13   51.34   13.34
   0  17  13   76.01   14.50
   0 -17 -13   84.65   16.13
   0  18  13  164.05   20.50
   0  18  13  156.52   21.93
   0 -18 -13  138.72   21.54
   0 -18 -13  168.52   22.66
   0 -18 -13  122.86   20.63
   0 -18 -13  110.57   19.09
   0  19  13   55.30   14.38
   0 -19 -13   69.40   15.63
   0 -19 -13   68.37   16.04
   0 -19 -13   58.21   15.47
   0 -19 -13   60.82   15.76
   0 -17  14    7.25    8.47
   0  17 -14    9.24    8.48
   0 -17  14   12.64    8.66
   0  17 -14   16.89   10.47
   0 -16  14   -7.18    9.07
   0 -16  14   11.50    8.59
   0  16 -14    5.23    7.42
   0 -15  14   77.94   15.48
   0  15 -14   99.98   18.67
   0  15 -14  123.50   18.59
   0 -15  14   80.90   14.97
   0  14 -14   26.88   10.82
   0 -14  14   35.78   10.50
   0 -14  14   26.70    9.93
   0 -14  14   17.29    8.93
   0  14 -14   39.94   12.29
   0  13 -14   81.66   15.29
   0 -13  14   66.07   13.36
   0 -13  14   72.26   14.37
   0 -13  14   54.31   12.46
   0  13 -14  105.38   16.81
   0  12 -14   60.52   13.57
   0  12 -14   67.91   13.17
   0 -12  14   78.33   13.83
   0 -12  14   73.12   13.13
   0 -12  14   66.00   14.11
   0  11 -14  315.53   25.68
   0  11 -14  327.44   27.67
   0 -11  14  272.55   24.00
   0 -11  14  268.47   26.52
   0 -11  14  221.05   22.00
   0  10 -14  143.70   18.44
   0 -10  14   77.98   13.18
   0  10 -14  121.72   16.13
   0 -10  14   89.52   13.83
   0 -10  14  124.23   18.33
   0  -9  14  387.11   28.95
   0   9 -14  427.04   28.50
   0   9 -14  465.57   31.56
   0  -9  14  367.71   27.52
   0  -9  14  370.65   26.31
   0  -9  14  381.92   30.88
   0   8 -14  249.52   21.01
   0  -8  14  220.09   21.41
   0   8 -14  263.91   23.44
   0  -8  14  254.30   21.99
   0  -8  14  207.20   19.09
   0  -8  14  239.22   24.16
   0   7 -14  385.86   25.83
   0  -7  14  456.67   30.07
   0   7 -14  463.05   30.49
   0  -7  14  392.73   27.02
   0  -7  14  384.37   25.14
   0  -7  14  407.73   31.38
   0   6 -14  279.89   20.91
   0  -6  14  279.07   23.00
   0   6 -14  291.62   23.63
   0  -6  14  232.91   20.63
   0  -6  14  271.12   19.84
   0  -6  14  261.68   25.23
   0   5 -14  161.89   17.36
   0  -5  14  143.39   18.48
   0  -5  14  130.14   13.30
   0  -5  14  170.26   17.71
   0   5 -14  145.12   14.73
   0  -4  14   54.34   10.02
   0   4 -14   29.23    7.19
   0  -4  14   51.41   12.11
   0   4 -14   29.68    8.10
   0  -4  14   52.09    8.25
   0   4 -14   45.84   10.99
   0  -3  14   97.74   13.04
   0   3 -14   83.69   10.61
   0  -3  14   90.69   14.74
   0   3 -14   74.00   11.54
   0  -3  14   86.47    9.96
   0   3 -14   81.75   14.41
   0  -2  14    8.43    5.07
   0   2 -14    7.93    4.67
   0  -2  14   13.69    8.19
   0   2 -14   10.36    6.32
   0  -2  14    3.93    3.28
   0   2 -14    2.81    5.03
   0   1 -14   14.05    4.78
   0  -1  14   10.89    6.07
   0  -1  14   15.74    7.82
   0   1 -14    6.45    6.18
   0  -1  14    6.06    2.98
   0   1 -14    3.93    4.61
   0   0 -14  146.89   12.86
   0   0  14  119.41   13.63
   0   0  14  159.65   18.71
   0   0 -14  135.10   15.19
   0   0  14  124.94   10.53
   0   0 -14  128.27   16.26
   0   1  14  281.77   25.12
   0  -1 -14  224.69   19.40
   0  -1 -14  295.96   18.21
   0   1  14  298.16   21.54
   0   1  14  281.91   15.21
   0  -1 -14  277.19   23.44
   0  -2 -14 1113.67   38.86
   0   2  14 1040.17   43.50
   0  -2 -14 1115.38   46.48
   0   2  14  983.92   32.02
   0  -2 -14 1059.35   48.40
   0   3  14  383.61   28.96
   0  -3 -14  383.62   20.37
   0   3  14  378.50   24.20
   0  -3 -14  358.58   25.04
   0   3  14  372.68   25.12
   0   3  14  334.32   13.99
   0  -3 -14  338.04   25.67
   0   4  14  132.55   15.26
   0  -4 -14  118.25   14.63
   0  -4 -14  124.93   15.55
   0   4  14  127.08   13.91
   0  -4 -14  139.19   11.91
   0   5  14  207.61   19.13
   0  -5 -14  211.87   19.38
   0  -5 -14  217.28   20.66
   0  -5 -14  207.92   14.85
   0   5  14  226.20   18.86
   0   6  14  538.36   30.00
   0  -6 -14  535.19   24.70
   0  -6 -14  549.72   32.61
   0   6  14  502.94   30.63
   0  -6 -14  504.56   24.53
   0  -6 -14  433.35   30.16
   0   7  14  596.63   32.34
   0  -7 -14  603.67   26.93
   0  -7 -14  663.36   36.66
   0   7  14  649.47   35.54
   0  -7 -14  600.68   27.36
   0  -7 -14  590.20   35.72
   0   8  14   57.03    9.95
   0  -8 -14   62.48    8.21
   0  -8 -14   58.30   11.35
   0   8  14   45.43   10.61
   0  -8 -14   45.74    7.46
   0  -8 -14   52.28   10.71
   0  -9 -14  127.48   12.16
   0   9  14  167.88   17.31
   0  -9 -14  133.45   17.08
   0   9  14  176.06   18.90
   0  -9 -14  181.59   13.92
   0  -9 -14  147.17   17.86
   0  10  14   29.97    8.20
   0 -10 -14   32.92    9.70
   0  10  14   29.06    9.79
   0 -10 -14   42.38    7.19
   0 -10 -14   45.35   10.74
   0  11  14  349.21   27.66
   0 -11 -14  353.71   29.26
   0 -11 -14  317.11   27.56
   0  11  14  304.18   24.42
   0  12  14   43.66   11.42
   0 -12 -14   22.40    9.50
   0 -12 -14   31.03    9.88
   0  12  14   32.28    9.22
   0  13  14  147.37   19.01
   0 -13 -14  121.95   18.21
   0 -13 -14  132.74   19.14
   0  13  14  131.22   16.71
   0  14  14   52.39   12.28
   0 -14 -14   68.51   14.91
   0 -14 -14   57.02   12.81
   0  14  14   48.66   10.65
   0 -15 -14  271.25   28.37
   0  15  14  258.24   26.41
   0  15  14  240.51   23.45
   0 -15 -14  239.54   26.25
   0  16  14   98.86   17.84
   0 -16 -14   96.66   17.13
   0 -16 -14  112.83   19.99
   0  16  14   95.97   15.00
   0 -16 -14   55.55   13.63
   0  17  14  106.75   18.51
   0 -17 -14  140.83   21.72
   0 -17 -14  134.69   20.18
   0  17  14  116.12   17.28
   0 -17 -14  109.75   18.68
   0  18  14   92.92   17.63
   0 -18 -14  103.49   18.38
   0 -18 -14   84.87   17.44
   0 -18 -14   83.69   17.22
   0 -18 -14  119.47   20.25
   0 -16  15   14.50    7.42
   0  16 -15   28.65   12.10
   0  16 -15   19.61    9.83
   0 -16  15   26.17    9.01
   0 -15  15    6.60    6.95
   0  15 -15   20.39   10.57
   0  15 -15    7.70    8.21
   0 -15  15   19.36    9.80
   0  14 -15   13.77    9.16
   0 -14  15   43.38   11.34
   0 -14  15   30.82   11.60
   0 -14  15   22.82    9.18
   0  14 -15   30.14   11.26
   0  13 -15   38.81   11.80
   0 -13  15   24.23    8.50
   0 -13  15   30.96   10.32
   0 -13  15    8.65    6.54
   0  12 -15   19.88    9.42
   0 -12  15   17.22    7.91
   0 -12  15   30.57   10.58
   0  12 -15   15.70    9.30
   0 -12  15   28.92    9.56
   0  11 -15   56.65   12.94
   0 -11  15   65.95   13.10
   0  11 -15   65.46   12.78
   0 -11  15   57.52   12.07
   0 -11  15   73.53   15.01
   0  10 -15  363.35   27.88
   0  10 -15  386.54   30.47
   0 -10  15  361.42   28.36
   0 -10  15  304.67   25.16
   0 -10  15  392.90   32.64
   0   9 -15  531.96   32.79
   0  -9  15  449.22   32.47
   0   9 -15  564.71   36.55
   0  -9  15  498.89   33.18
   0  -9  15  480.90   30.92
   0  -9  15  525.79   37.61
   0  -8  15  170.63   19.36
   0   8 -15  176.43   18.63
   0   8 -15  168.83   19.91
   0  -8  15  163.19   18.35
   0  -8  15  165.27   17.36
   0  -8  15  181.10   22.44
   0   7 -15  195.70   18.56
   0  -7  15  219.30   21.41
   0   7 -15  183.51   19.99
   0  -7  15  186.01   19.51
   0  -7  15  148.47   15.92
   0  -7  15  189.29   22.68
   0   6 -15  220.74   21.47
   0  -6  15  180.11   21.62
   0  -6  15  167.33   16.24
   0   6 -15  206.88   18.30
   0  -6  15  208.77   20.51
   0   5 -15  493.60   31.42
   0  -5  15  460.99   34.00
   0  -5  15  440.28   25.65
   0   5 -15  409.17   25.75
   0  -5  15  443.57   29.65
   0  -4  15  183.41   18.33
   0   4 -15  203.78   17.29
   0  -4  15  181.33   21.24
   0   4 -15  224.04   21.02
   0  -4  15  184.79   15.73
   0   4 -15  213.79   22.82
   0  -3  15  183.43   18.24
   0   3 -15  185.17   16.12
   0  -3  15  194.54   21.97
   0   3 -15  197.01   19.40
   0  -3  15  164.38   14.25
   0   3 -15  157.62   19.48
   0  -2  15   48.23    9.65
   0   2 -15   41.53    8.04
   0  -2  15   55.89   12.80
   0   2 -15   50.51   10.38
   0  -2  15   56.81    8.17
   0   2 -15   55.88   11.84
   0  -1  15  280.93   25.64
   0   1 -15  246.79   21.24
   0   1 -15  265.68   18.43
   0  -1  15  189.78   18.14
   0  -1  15  208.77   14.90
   0   1 -15  205.58   21.46
   0   0  15   59.61   13.24
   0   0 -15   64.21   10.76
   0   0 -15   74.47    9.66
   0   0  15   63.43   10.92
   0   0  15   51.87    7.24
   0   0 -15   61.17   12.37
   0   1  15    5.41    6.54
   0  -1 -15    9.70    6.02
   0  -1 -15   15.38    5.30
   0   1  15    2.13    4.90
   0   1  15    5.58    2.75
   0  -1 -15    3.54    5.48
   0   2  15  280.18   25.88
   0  -2 -15  300.23   18.78
   0   2  15  322.24   23.11
   0   2  15  267.01   14.01
   0  -2 -15  288.48   23.18
   0  -2 -15  287.36   24.65
   0  -3 -15  384.98   27.16
   0  -3 -15  384.09   28.48
   0   3  15  406.73   26.33
   0  -3 -15  390.17   21.61
   0   4  15  726.45   37.41
   0  -4 -15  744.05   38.89
   0  -4 -15  646.33   38.43
   0  -4 -15  732.18   30.79
   0   4  15  772.22   37.28
   0   5  15  426.98   28.44
   0  -5 -15  409.95   28.77
   0  -5 -15  404.95   29.74
   0   5  15  390.77   26.39
   0  -5 -15  445.64   22.87
   0  -6 -15  332.33   19.49
   0   6  15  317.55   23.63
   0  -6 -15  360.86   27.07
   0   6  15  331.05   25.28
   0  -6 -15  310.97   19.40
   0  -6 -15  315.77   26.56
   0   7  15   42.22    9.34
   0  -7 -15   55.89    8.19
   0  -7 -15   54.25   10.83
   0   7  15   58.79   12.05
   0  -7 -15   46.64    7.73
   0  -7 -15   81.21   14.21
   0  -8 -15  417.23   22.25
   0   8  15  379.17   26.83
   0  -8 -15  455.03   31.57
   0   8  15  413.76   29.67
   0  -8 -15  414.34   22.59
   0  -8 -15  412.73   30.95
   0   9  15  135.54   17.38
   0  -9 -15  190.59   21.17
   0   9  15  150.90   17.00
   0  -9 -15  155.64   13.32
   0  -9 -15  155.13   19.50
   0  10  15   78.75   13.71
   0 -10 -15  107.14   17.09
   0  10  15   77.18   12.87
   0  11  15   77.01   14.16
   0 -11 -15   82.56   14.71
   0  11  15   75.47   12.87
   0 -11 -15   78.12   14.87
   0  12  15   30.41   10.31
   0 -12 -15   19.35    8.20
   0  12  15   30.30    8.97
   0 -12 -15   26.56    9.49
   0  13  15  237.86   24.38
   0 -13 -15  235.00   26.35
   0  13  15  222.78   22.10
   0 -13 -15  251.20   26.33
   0  14  15  118.18   18.11
   0 -14 -15   74.64   15.77
   0  14  15   97.93   15.02
   0 -14 -15   92.46   16.10
   0  15  15   30.00   11.22
   0 -15 -15   16.10    8.60
   0  15  15   26.38    8.71
   0 -15 -15   34.35   11.99
   0  16  15   18.25    9.43
   0 -16 -15   20.05   10.61
   0 -16 -15    4.73    8.22
   0  16  15   11.05    8.32
   0 -16 -15   -2.89    6.95
   0  17  15  100.93   17.80
   0 -17 -15  109.61   18.76
   0 -17 -15   91.53   18.41
   0 -17 -15  102.72   18.44
   0 -18 -15  134.64   22.09
   0 -18 -15  138.51   21.45
   0 -18 -15  150.03   22.76
   0 -16  16   27.87   10.11
   0 -15  16   20.06    9.94
   0  15 -16   26.46   10.87
   0  15 -16   30.63   11.03
   0 -15  16   21.32    9.26
   0  14 -16   10.57    9.14
   0 -14  16    9.32    8.00
   0 -14  16   16.42    8.65
   0 -14  16    9.74    7.29
   0  14 -16   -1.88    8.53
   0  13 -16   27.39   10.97
   0 -13  16    9.53    7.38
   0 -13  16    7.45    7.81
   0  13 -16   24.91   10.54
   0 -13  16   23.67    9.79
   0  12 -16   83.94   15.99
   0 -12  16   64.33   13.14
   0 -12  16   66.40   14.87
   0  12 -16   62.87   13.06
   0 -12  16   84.99   15.66
   0  11 -16   48.73   12.93
   0 -11  16   35.49    9.56
   0 -11  16   32.26   11.43
   0  11 -16   47.20   11.91
   0 -11  16   37.19    9.96
   0  10 -16  160.15   20.38
   0 -10  16  138.72   18.30
   0  10 -16  166.31   19.02
   0 -10  16  122.55   16.48
   0 -10  16  120.30   19.19
   0   9 -16   81.46   13.71
   0  -9  16   46.18   11.37
   0   9 -16   63.40   13.78
   0  -9  16   81.36   14.56
   0  -9  16   66.37   12.35
   0  -9  16   82.79   16.12
   0  -8  16  212.21   22.41
   0   8 -16  231.98   21.40
   0   8 -16  231.38   23.66
   0  -8  16  180.27   20.00
   0  -8  16  205.94   19.86
   0  -8  16  240.26   26.01
   0   7 -16  531.75   34.75
   0  -7  16  495.98   37.22
   0  -7  16  396.66   26.91
   0   7 -16  433.61   29.07
   0  -7  16  422.70   31.24
   0   6 -16  223.99   19.85
   0  -6  16  229.52   22.24
   0  -6  16  256.83   26.55
   0   6 -16  259.00   24.28
   0  -6  16  225.34   19.21
   0   6 -16  225.63   25.64
   0   5 -16  219.73   19.26
   0  -5  16  140.84   17.30
   0  -5  16  224.38   24.25
   0   5 -16  196.20   20.50
   0  -5  16  168.14   16.11
   0   5 -16  197.95   23.44
   0   4 -16   97.44   12.80
   0  -4  16  114.14   15.36
   0  -4  16  112.23   17.58
   0   4 -16  108.61   15.63
   0  -4  16  104.79   12.15
   0   4 -16  103.58   17.13
   0   3 -16  448.77   26.40
   0  -3  16  425.63   29.11
   0  -3  16  458.33   35.18
   0   3 -16  471.95   31.33
   0  -3  16  400.03   23.68
   0   3 -16  416.09   32.73
   0   2 -16   83.39   11.06
   0  -2  16   79.57   12.68
   0  -2  16   97.79   16.59
   0   2 -16   78.64   13.30
   0  -2  16   67.29    9.26
   0   2 -16   84.69   15.66
   0   1 -16   78.78   10.65
   0  -1  16   63.24   10.81
   0  -1  16   43.37   12.51
   0   1 -16   70.47   12.65
   0  -1  16   68.69    8.83
   0   1 -16   61.02   13.23
   0   0  16    9.15    7.49
   0   0 -16   -2.29    5.99
   0   0  16    0.02    5.71
   0   0 -16    4.33    3.79
   0   0  16    5.30    3.43
   0   0 -16    5.01    6.32
   0  -1 -16  201.70   16.11
   0   1  16  185.40   18.37
   0   1  16  208.29   23.36
   0  -1 -16  182.19   20.84
   0  -1 -16  202.49   19.96
   0  -2 -16  239.46   17.31
   0   2  16  178.10   17.97
   0   2  16  247.52   25.52
   0  -2 -16  216.35   20.78
   0  -2 -16  220.51   22.54
   0  -3 -16   85.08   13.78
   0  -3 -16   75.82    9.62
   0   3  16   86.85   12.57
   0  -3 -16   90.03   14.59
   0  -4 -16   38.66   10.20
   0  -4 -16   38.89    9.63
   0  -4 -16   44.68    7.68
   0   4  16   41.79    9.39
   0   5  16  264.26   23.16
   0  -5 -16  337.20   26.68
   0  -5 -16  318.37   26.88
   0  -5 -16  322.37   19.77
   0   5  16  277.07   22.65
   0  -6 -16  654.22   29.23
   0   6  16  611.90   34.49
   0  -6 -16  625.36   37.83
   0   6  16  616.49   36.26
   0  -6 -16  573.72   28.57
   0  -6 -16  618.22   38.54
   0   7  16  391.70   27.41
   0  -7 -16  359.30   21.01
   0  -7 -16  326.62   27.35
   0   7  16  361.69   28.17
   0  -7 -16  336.64   20.90
   0  -7 -16  337.18   28.98
   0   8  16  301.46   26.08
   0  -8 -16  315.09   27.55
   0   8  16  345.97   26.05
   0  -8 -16  341.68   29.12
   0   9  16   59.37   13.50
   0  -9 -16   63.61   13.81
   0   9  16   83.14   13.26
   0  -9 -16   87.97   15.48
   0  10  16  228.72   23.20
   0 -10 -16  267.20   26.28
   0  10  16  243.95   22.46
   0 -10 -16  211.85   23.64
   0  11  16   62.88   12.72
   0 -11 -16   51.50   13.11
   0  11  16   58.70   12.38
   0 -11 -16   54.85   12.83
   0  12  16   86.04   15.22
   0 -12 -16   57.76   14.01
   0  12  16   62.28   12.20
   0 -12 -16   62.25   13.96
   0  13  16   36.10   11.52
   0 -13 -16   15.63    8.33
   0  13  16    2.41    5.95
   0 -13 -16   24.69    9.88
   0  14  16  106.23   17.62
   0 -14 -16   98.44   18.25
   0  14  16  106.43   16.11
   0 -14 -16   89.61   17.37
   0  15  16   38.54   13.01
   0 -15 -16   66.18   15.25
   0 -15 -16   30.04   11.87
   0  15  16   31.80   10.31
   0 -15 -16   46.80   12.88
   0  16  16   76.43   16.10
   0 -16 -16  110.12   20.48
   0 -16 -16   79.15   16.58
   0 -16 -16   67.74   15.99
   0 -17 -16   44.85   13.94
   0 -17 -16   77.45   16.74
   0 -17 -16   45.55   14.36
   0 -15  17   13.59    8.40
   0 -14  17   17.18    9.41
   0  14 -17   12.55    9.09
   0 -14  17   12.46    7.61
   0  13 -17   14.87    9.55
   0 -13  17    6.35    6.80
   0 -13  17   15.71    8.55
   0 -13  17   19.39    8.25
   0  13 -17    2.82    6.35
   0  12 -17    3.64    7.56
   0 -12  17   -1.22    7.08
   0 -12  17    5.97    8.45
   0 -12  17   14.39    7.92
   0  12 -17    6.79    6.84
   0  11 -17   19.77   10.50
   0 -11  17   -4.62    7.34
   0  11 -17    5.33    7.63
   0 -11  17   23.60   10.21
   0  10 -17  197.99   23.22
   0 -10  17  146.17   19.39
   0  10 -17  151.62   19.01
   0 -10  17  182.53   20.18
   0 -10  17  192.91   24.55
   0  -9  17   23.56    8.68
   0   9 -17   29.06   10.10
   0  -9  17   25.80    9.67
   0   9 -17   25.56   10.14
   0  -9  17   23.48    8.94
   0  -9  17   29.06   11.03
   0   8 -17   76.88   14.41
   0  -8  17   82.44   16.60
   0  -8  17   44.34    9.80
   0  -8  17   60.47   13.01
   0   8 -17   71.69   12.60
   0  -7  17   42.42   10.85
   0   7 -17   29.64    9.06
   0  -7  17   24.17   10.89
   0   7 -17   24.58    9.89
   0  -7  17   51.46   10.89
   0   7 -17   28.58   13.14
   0  -6  17  303.35   26.35
   0   6 -17  369.53   26.37
   0  -6  17  385.98   33.70
   0   6 -17  344.52   29.09
   0  -6  17  301.80   23.14
   0   6 -17  368.44   33.15
   0  -5  17  379.63   29.11
   0   5 -17  422.49   27.69
   0  -5  17  411.25   34.67
   0   5 -17  441.55   32.30
   0  -5  17  352.37   24.21
   0   5 -17  413.58   34.83
   0  -4  17  379.66   28.73
   0   4 -17  427.75   27.13
   0  -4  17  432.04   35.38
   0   4 -17  446.51   31.93
   0  -4  17  378.68   24.37
   0   4 -17  437.10   35.14
   0   3 -17   25.40    7.56
   0  -3  17   32.96    9.28
   0  -3  17   49.09   14.07
   0   3 -17   44.60   11.36
   0  -3  17   33.75    7.24
   0   3 -17   27.53   10.99
   0  -2  17   99.00   14.40
   0   2 -17  111.81   13.25
   0  -2  17  117.81   18.81
   0   2 -17  117.54   16.42
   0  -2  17  122.33   12.34
   0   2 -17  104.30   17.31
   0  -1  17  172.60   22.08
   0   1 -17  165.20   18.91
   0  -1  17  151.02   17.59
   0   1 -17  160.60   15.50
   0  -1  17  125.02   11.93
   0   1 -17  154.39   20.44
   0   0  17   78.17   12.98
   0   0 -17   62.04   10.05
   0   0  17   81.55   15.58
   0   0 -17   76.04   15.00
   0   0 -17   79.38   13.60
   0  -1 -17   71.68   10.26
   0   1  17   59.64   11.54
   0   1  17   45.84   12.12
   0  -1 -17   86.76   14.14
   0  -1 -17   57.39   12.75
   0  -2 -17   42.37    7.93
   0   2  17   35.61    9.02
   0  -2 -17   23.77    9.35
   0  -3 -17   76.73   13.39
   0   3  17   71.83   12.38
   0  -3 -17   72.52    9.88
   0  -3 -17   53.04   11.72
   0  -4 -17  109.38   15.75
   0  -4 -17  129.77   12.79
   0   4  17  101.68   14.53
   0  -4 -17  105.26   16.74
   0  -5 -17  266.74   24.41
   0  -5 -17  212.09   23.10
   0  -5 -17  198.30   15.91
   0   5  17  214.10   20.51
   0   6  17   50.81   10.73
   0  -6 -17   62.66   13.19
   0   6  17   50.14   11.23
   0  -6 -17   57.73    9.01
   0  -6 -17   61.82   13.40
   0   7  17  342.41   27.97
   0  -7 -17  414.73   31.81
   0  -7 -17  319.35   28.67
   0   7  17  327.13   26.02
   0   8  17  357.26   28.62
   0  -8 -17  360.39   30.34
   0  -8 -17  304.21   28.34
   0   8  17  285.07   24.66
   0   9  17  234.22   23.93
   0  -9 -17  198.52   23.68
   0  -9 -17  141.51   20.11
   0   9  17  181.11   19.46
   0  10  17  136.69   18.88
   0 -10 -17  124.79   19.22
   0 -10 -17  112.25   17.52
   0  10  17  126.03   16.60
   0  11  17   59.17   13.89
   0 -11 -17   75.87   15.34
   0 -11 -17   52.73   14.08
   0  11  17   59.54   11.90
   0  12  17  148.87   20.49
   0 -12 -17  164.19   22.52
   0 -12 -17  116.49   18.75
   0  12  17   87.97   14.86
   0  13  17   59.39   12.37
   0  13  17   71.27   15.36
   0 -13 -17   61.15   14.01
   0 -13 -17   82.81   17.30
   0  13  17   56.27   11.96
   0  14  17  122.16   19.03
   0 -14 -17  120.52   19.59
   0 -14 -17  103.43   17.30
   0 -14 -17  140.96   21.51
   0  15  17   -8.50    7.79
   0 -15 -17   15.01   10.04
   0 -15 -17    5.36    9.30
   0 -15 -17   -3.02    6.15
   0 -16 -17  105.80   19.22
   0 -16 -17   87.94   16.65
   0 -16 -17   85.52   18.33
   0 -13  18   52.34   13.14
   0  13 -18   50.94   13.56
   0  13 -18   47.76   13.79
   0 -13  18   32.14   10.06
   0 -13  18   24.34   10.61
   0  12 -18   43.56   13.51
   0 -12  18    8.91    7.98
   0  12 -18    9.39    7.69
   0 -12  18   16.05    8.90
   0 -12  18   15.02   10.00
   0 -11  18   77.96   17.54
   0  11 -18   78.48   14.56
   0 -11  18   76.43   15.03
   0  11 -18   56.24   13.96
   0 -11  18   73.94   14.45
   0 -11  18   60.49   12.27
   0  10 -18   -4.65    7.79
   0  10 -18    3.84    6.23
   0 -10  18   -3.64    6.49
   0 -10  18    4.38    6.95
   0  -9  18   23.22   10.02
   0   9 -18   25.73   10.70
   0   9 -18   16.02    8.78
   0  -9  18    9.37    5.71
   0  -9  18   16.43    9.45
   0   8 -18   73.64   13.32
   0  -8  18   54.57   12.75
   0  -8  18   70.34   15.81
   0   8 -18   46.78   11.74
   0  -8  18   42.06    9.78
   0   8 -18   63.74   15.71
   0   7 -18  221.01   21.38
   0  -7  18  176.12   21.12
   0  -7  18  198.10   25.04
   0   7 -18  228.87   24.55
   0  -7  18  180.91   18.73
   0   7 -18  204.58   26.34
   0   6 -18  127.20   16.54
   0  -6  18  107.93   16.28
   0  -6  18  141.44   21.83
   0   6 -18  126.71   18.57
   0  -6  18  104.28   13.82
   0   6 -18  129.27   21.87
   0  -5  18   58.68   11.84
   0   5 -18   92.97   13.58
   0  -5  18   85.54   16.97
   0   5 -18   80.99   14.94
   0  -5  18   64.12   10.53
   0   5 -18   73.77   15.73
   0  -4  18  298.39   30.02
   0   4 -18  248.28   24.89
   0   4 -18  262.43   21.90
   0  -4  18  232.69   23.08
   0  -4  18  218.19   18.67
   0   4 -18  292.66   29.51
   0  -3  18  285.89   29.44
   0   3 -18  257.25   25.06
   0  -3  18  243.39   23.23
   0   3 -18  242.05   20.33
   0  -3  18  209.57   17.38
   0   3 -18  228.69   25.85
   0  -2  18  260.60   23.86
   0   2 -18  246.81   20.28
   0  -2  18  263.88   28.39
   0   2 -18  225.62   25.87
   0   2 -18  277.14   25.42
   0   1 -18   52.56    9.46
   0  -1  18   34.03    9.18
   0  -1  18   53.68   14.32
   0   1 -18   51.28   13.42
   0   1 -18   38.19   10.18
   0   0  18   59.18   11.81
   0   0 -18   40.90    8.57
   0   0  18   74.96   16.37
   0   0 -18   71.83   15.21
   0   0 -18   66.74   13.91
   0  -1 -18  241.73   23.77
   0  -1 -18  201.79   23.46
   0   1  18  191.87   20.25
   0  -1 -18  229.40   18.45
   0  -2 -18   82.30   14.28
   0  -2 -18   88.36   16.26
   0   2  18   97.48   14.54
   0  -2 -18   71.88   10.61
   0  -3 -18    9.05    8.12
   0  -3 -18   20.01    8.01
   0   3  18   24.62    8.23
   0  -3 -18   10.12    4.82
   0  -4 -18   35.26    9.79
   0  -4 -18   34.59   11.73
   0   4  18   21.46    7.69
   0  -5 -18  264.11   26.05
   0  -5 -18  239.49   25.32
   0   5  18  254.39   23.14
   0  -6 -18  183.85   21.89
   0   6  18  191.64   20.14
   0  -6 -18  169.89   21.97
   0   7  18  258.87   25.11
   0  -7 -18  228.24   25.03
   0   7  18  204.12   21.24
   0  -7 -18  222.45   24.93
   0   8  18   36.15   10.78
   0  -8 -18   41.06   12.71
   0   8  18   30.20    9.41
   0  -8 -18   42.80   12.06
   0   9  18  209.03   22.93
   0  -9 -18  173.59   22.21
   0   9  18  162.75   19.42
   0  -9 -18  182.93   23.23
   0  10  18  191.16   22.97
   0 -10 -18  213.69   25.13
   0  10  18  146.28   19.36
   0 -10 -18  168.63   22.10
   0  11  18  182.34   22.29
   0 -11 -18  215.99   25.42
   0  11  18  164.34   19.53
   0 -11 -18  153.07   21.79
   0  12  18   80.31   16.06
   0 -12 -18   95.75   18.04
   0  12  18   97.87   15.73
   0 -12 -18   91.31   16.89
   0  13  18   98.97   18.56
   0 -13 -18   84.72   17.59
   0 -13 -18  115.57   20.00
   0 -13 -18  105.35   17.01
   0  14  18   70.50   15.85
   0 -14 -18   33.88   11.62
   0 -14 -18   48.83   14.36
   0 -14 -18   73.14   14.67
   0 -15 -18   34.74   12.37
   0 -15 -18   62.66   14.51
   0 -15 -18   42.92   14.19
   0  12 -19    2.70    8.13
   0 -12  19    5.69    6.21
   0 -12  19    8.48    7.35
   0 -11  19   37.42   13.16
   0  11 -19   65.30   14.03
   0  11 -19   72.12   16.16
   0 -11  19   59.06   12.78
   0  11 -19   58.11   15.99
   0 -10  19   13.05    9.59
   0  10 -19    5.97    6.92
   0  10 -19    1.27    8.54
   0 -10  19    2.24    6.47
   0  10 -19    6.23    8.94
   0  -9  19   50.62   14.94
   0   9 -19   63.38   14.36
   0   9 -19   66.94   13.33
   0  -9  19   35.96   10.17
   0   9 -19   31.12   13.73
   0   8 -19   10.67    7.75
   0  -8  19   -2.95    8.56
   0  -8  19   13.46    9.78
   0   8 -19   23.85   10.13
   0  -8  19    9.22    5.98
   0   8 -19   16.16   11.14
   0   7 -19   81.45   14.09
   0  -7  19   80.61   14.77
   0  -7  19   67.03   16.00
   0   7 -19   86.80   16.62
   0  -7  19   85.91   13.35
   0   7 -19   96.80   18.87
   0  -6  19   68.40   13.89
   0   6 -19   87.02   13.94
   0  -6  19   62.69   15.96
   0   6 -19   75.25   15.36
   0  -6  19   45.46    9.85
   0   6 -19   91.38   17.99
   0  -5  19  317.77   28.08
   0   5 -19  335.02   25.94
   0  -5  19  348.13   33.94
   0   5 -19  394.44   32.10
   0  -5  19  272.06   21.95
   0   5 -19  324.16   32.81
   0   4 -19  104.83   16.88
   0  -4  19  102.43   16.13
   0   4 -19  113.63   15.04
   0   4 -19  118.10   20.24
   0  -4  19  105.21   19.17
   0   3 -19   86.77   15.32
   0  -3  19   52.37   12.34
   0   3 -19   58.14   10.77
   0   3 -19   56.13   14.07
   0   2 -19  163.88   17.54
   0  -2  19  135.50   17.92
   0  -2  19  188.84   24.86
   0   2 -19  156.86   22.13
   0   2 -19  169.36   21.44
   0   1 -19  249.80   20.68
   0  -1  19  212.04   22.16
   0  -1  19  220.73   26.72
   0   1 -19  226.38   26.10
   0   1 -19  205.05   23.38
   0   0 -19  190.15   22.13
   0   0 -19  227.56   25.97
   0   0 -19  196.51   18.04
   0   0  19  200.49   21.47
   0  -1 -19   33.07   10.48
   0  -1 -19   25.65   10.20
   0   1  19   46.06   11.31
   0  -1 -19   62.59   10.23
   0  -2 -19   39.24   11.68
   0  -2 -19   42.36   12.12
   0   2  19   52.17   11.43
   0  -3 -19   22.87    8.91
   0  -3 -19   21.84    8.86
   0   3  19   25.88    9.19
   0  -4 -19  136.21   19.23
   0  -4 -19  111.31   18.80
   0   4  19  126.42   17.26
   0  -5 -19   15.13    9.56
   0  -5 -19   -7.75    8.84
   0   5  19   -0.26    5.37
   0  -6 -19   21.60    8.92
   0  -6 -19   11.62    8.96
   0   6  19   22.66    8.87
   0  -7 -19   86.87   16.76
   0  -7 -19   98.27   17.10
   0   7  19   87.80   14.42
   0  -8 -19  197.99   24.06
   0   8  19  199.76   21.53
   0  -8 -19  186.02   24.00
   0   9  19  155.68   20.96
   0  -9 -19  107.85   18.73
   0   9  19  140.98   18.25
   0  -9 -19  129.90   19.97
   0  10  19  120.49   18.79
   0 -10 -19  124.61   20.32
   0  10  19   86.29   14.87
   0 -10 -19  103.67   18.72
   0  11  19   98.30   17.30
   0 -11 -19   89.30   17.07
   0 -11 -19   95.05   18.04
   0  12  19  136.39   20.25
   0 -12 -19  135.39   20.97
   0 -12 -19  140.81   21.82
   0  13  19   79.31   16.76
   0 -13 -19   94.99   19.17
   0 -13 -19   95.97   18.43
   0 -11  20   20.39    8.85
   0 -11  20   52.04   14.93
   0 -10  20   32.06   13.75
   0  10 -20   16.14    8.90
   0  10 -20   40.65   13.78
   0 -10  20   11.78    7.42
   0 -10  20    9.59    8.09
   0  10 -20   33.96   13.33
   0  -9  20    7.48   10.69
   0   9 -20    3.65    6.50
   0   9 -20    1.82    5.94
   0  -9  20   -8.23    6.71
   0   9 -20   18.12   13.35
   0  -8  20   26.71   11.76
   0  -8  20   19.99    9.99
   0   8 -20   18.30   10.34
   0   8 -20    2.73    6.04
   0  -8  20   13.72    7.07
   0   8 -20   21.91   11.97
   0   7 -20    8.38    6.16
   0  -7  20   22.49    9.98
   0   7 -20   31.08   10.72
   0  -7  20   12.87    6.48
   0   7 -20   22.19   11.88
   0   6 -20   17.02    9.51
   0   6 -20   -9.96    7.73
   0  -6  20    4.94    7.05
   0   6 -20    4.98    9.03
   0  -6  20   17.15    9.63
   0   5 -20   68.56   14.95
   0  -5  20   65.14   13.95
   0   5 -20   65.70   12.19
   0   5 -20   64.36   15.93
   0  -5  20   58.84   16.15
   0   4 -20   41.13   12.58
   0  -4  20   63.71   13.17
   0   4 -20   76.38   12.97
   0   4 -20   36.92   12.39
   0  -4  20   45.65   13.73
   0  -3  20  354.29   29.71
   0   3 -20  368.14   26.64
   0  -3  20  315.51   33.09
   0   3 -20  363.86   35.03
   0   3 -20  364.23   31.68
   0  -2  20  182.61   21.32
   0   2 -20  182.10   18.36
   0  -2  20  187.48   26.78
   0   2 -20  183.51   24.76
   0   2 -20  177.81   22.41
   0   1 -20  200.13   23.40
   0   1 -20  184.70   24.29
   0  -1  20  190.61   21.48
   0   1 -20  168.83   17.42
   0   0 -20  110.82   17.93
   0   0 -20   97.89   18.51
   0   0  20  107.68   16.62
   0  -1 -20  103.90   17.45
   0  -1 -20  111.08   19.28
   0   1  20  114.13   16.58
   0  -2 -20   73.76   14.62
   0  -2 -20   75.19   16.20
   0   2  20  100.41   15.54
   0  -3 -20   38.13   11.53
   0  -3 -20    8.71    7.51
   0   3  20   25.87    8.10
   0  -4 -20   57.37   14.16
   0  -4 -20   48.35   13.35
   0   4  20   85.65   14.74
   0  -5 -20   53.58   14.31
   0  -5 -20   57.73   13.60
   0   5  20   60.78   12.78
   0  -6 -20  179.47   23.12
   0  -6 -20  166.98   23.04
   0   6  20  147.05   18.42
   0  -7 -20   21.80   10.46
   0  -7 -20    1.14    6.78
   0   7  20   22.25    8.39
   0  -8 -20   24.88   11.93
   0  -8 -20   11.16    9.32
   0   8  20    4.61    6.09
   0  -9 -20   67.47   16.03
   0   9  20   64.47   12.90
   0  -9 -20   67.11   15.96
   0 -10 -20  187.46   24.72
   0 -10 -20  168.88   23.35
   0  10  20  156.98   21.26
   0 -11 -20  107.08   19.93
   0 -11 -20   73.88   16.19
   0  11  20   88.09   17.01
   0 -12 -20   33.55   13.45
   0 -12 -20   34.91   12.22
   0  12  20   36.91   11.31
   0  -9  21   12.25    8.09
   0   9 -21   11.96    8.42
   0   8 -21   21.31    9.47
   0   8 -21   24.19   10.62
   0  -8  21   44.39   12.36
   0  -8  21   21.27   11.36
   0  -7  21    5.13    5.56
   0   7 -21    1.45    7.45
   0   7 -21   24.64    9.76
   0   7 -21    0.12    9.61
   0  -7  21   10.67   11.24
   0   6 -21   54.14   14.40
   0  -6  21   27.98   11.40
   0   6 -21   53.07   15.07
   0  -6  21   43.33   12.36
   0   6 -21   28.52    9.80
   0   5 -21   25.52   10.47
   0  -5  21   15.34   11.22
   0   5 -21   17.59    9.24
   0   5 -21   20.73    8.74
   0  -5  21    5.68    5.80
   0   4 -21   42.83   11.93
   0  -4  21   47.19   15.20
   0  -4  21   22.44    9.40
   0   4 -21   14.35   10.58
   0  -3  21   52.11   12.69
   0   3 -21   64.44   16.29
   0   3 -21   70.60   15.31
   0  -2  21  128.60   18.54
   0   2 -21  132.99   21.89
   0   2 -21  128.22   19.83
   0  -1  21  108.94   16.79
   0   1 -21  139.41   21.96
   0   1 -21  130.33   19.78
   0   0  21  123.15   17.67
   0   0 -21  160.79   23.77
   0   0 -21  115.10   18.73
   0   1  21   98.77   15.61
   0  -1 -21   67.48   15.75
   0  -1 -21   90.42   17.17
   0   2  21  122.56   17.89
   0  -2 -21   65.13   15.67
   0  -2 -21   91.91   17.83
   0   3  21  104.63   16.40
   0  -3 -21   55.23   14.01
   0  -3 -21   84.48   17.10
   0   4  21   70.22   13.33
   0  -4 -21   51.75   14.22
   0  -4 -21   41.51   13.12
   0   5  21   39.21   10.62
   0  -5 -21   23.87   11.14
   0  -5 -21   25.45   10.11
   0   6  21   98.35   15.88
   0  -6 -21   96.69   18.02
   0  -6 -21  111.33   19.06
   0   7  21   42.25   11.12
   0  -7 -21   51.72   13.36
   0  -7 -21   47.59   13.71
   0  -8 -21   77.24   16.87
   0  -8 -21  109.34   19.32
   0  -9 -21    3.91    8.54
   0  -9 -21   26.15   11.62
   0 -10 -21   46.64   14.92
   0 -10 -21   41.01   13.29
   0  11  21   35.40   11.87
   0  -5  22    6.78    8.11
   0   5 -22    2.54    8.28
   0   5 -22    4.87    7.76
   0  -4  22   42.00   11.29
   0   4 -22   20.93   11.28
   0   4 -22   21.15   10.18
   0  -3  22    2.11    6.33
   0   3 -22   21.00   10.11
   0   3 -22   15.62   10.26
   0  -2  22   37.17   11.36
   0   2 -22   44.50   13.76
   0   2 -22   30.03   10.59
   0  -1  22   32.73   10.17
   0   1 -22   41.56   12.97
   0   1 -22   45.32   13.66
   0   0  22  118.86   17.84
   0   0 -22  146.47   23.20
   0   0 -22  123.49   20.06
   0   1  22  138.83   19.17
   0  -1 -22  177.07   24.84
   0  -1 -22  214.65   25.75
   0   2  22   77.26   14.23
   0  -2 -22   72.11   16.02
   0  -2 -22  105.44   18.81
   0   3  22   69.53   13.64
   0  -3 -22   52.21   14.83
   0  -3 -22   82.26   16.87
   0   4  22   20.14    8.71
   0  -4 -22   14.39   10.90
   0  -4 -22    2.70    6.63
   0   5  22   74.89   13.73
   0  -5 -22   68.64   15.55
   0  -5 -22  100.06   18.31
   0  -6 -22    6.72    7.72
   0  -6 -22    9.28    8.29
   0  -7 -22   13.96    9.22
   0  -7 -22   12.13    8.83
   0  -1  23   20.75    9.57
   0   0  23   73.54   15.18
   0   1  23   17.81    9.08
   0   2  23   70.89   14.70
   1  -6 -22   58.43   14.36
   1  -5 -22   12.87    8.64
   1  -5 -22    9.90    8.16
   1  -4 -22   63.53   15.49
   1  -4 -22   55.35   15.03
   1  -3 -22   60.93   15.39
   1  -3 -22   84.82   17.10
   1  -2 -22   54.38   14.20
   1  -2 -22   66.80   15.41
  -1   1  22   95.76   15.41
   1  -1 -22  114.36   19.99
   1  -1 -22  124.83   20.92
  -1   0  22   68.92   13.70
   1   0 -22   90.39   18.84
  -1  -1  22  106.32   16.93
   1   1 -22  102.40   20.87
   1   1 -22  114.63   19.38
  -1  -2  22   17.72    8.63
   1   2 -22   11.68    7.05
   1   2 -22   11.10    9.60
  -1  -3  22   12.13    7.38
   1   3 -22   -8.36    9.67
   1   3 -22    8.48    8.85
   1   4 -22   30.73   13.87
  -1  -4  22   46.29   12.56
  -1  -5  22   44.52   12.67
  -1  10  21   31.68   11.57
   1  -9 -21    3.77    9.01
  -1   9  21   14.92    8.95
   1  -9 -21   22.83   10.99
   1  -8 -21   34.84   12.85
  -1   8  21   51.60   13.52
   1  -8 -21   19.80   10.63
   1  -7 -21   -3.15    9.08
   1  -7 -21   15.16    8.94
   1  -6 -21   67.89   15.04
   1  -6 -21   44.15   13.68
   1  -5 -21    4.78    7.02
   1  -5 -21    2.92    7.65
  -1   4  21  154.25   18.89
   1  -4 -21  108.73   19.30
   1  -4 -21  136.67   21.08
  -1   3  21   84.28   14.09
   1  -3 -21   98.65   18.05
   1  -3 -21  104.55   18.92
  -1   2  21  109.31   16.31
   1  -2 -21  112.26   19.49
   1  -2 -21  116.60   19.32
  -1   1  21   44.53   11.59
   1  -1 -21   81.23   16.44
   1  -1 -21   50.56   14.37
  -1   0  21   89.45   14.40
   1   0 -21   66.94   15.56
   1   0 -21  112.37   19.38
  -1  -1  21  103.15   16.41
   1   1 -21  144.80   22.72
   1   1 -21  119.71   19.68
  -1  -2  21   35.96   10.33
   1   2 -21   34.60    8.93
   1   2 -21   34.14   12.33
   1   2 -21   28.42   11.77
  -1  -3  21   71.22   13.97
   1   3 -21   92.42   14.20
   1   3 -21   85.31   18.08
   1   3 -21   52.58   14.42
  -1  -4  21   12.14    8.10
   1   4 -21   37.55   10.30
   1   4 -21   39.53   13.15
   1   4 -21   21.04   11.24
  -1  -5  21   54.72   12.48
   1   5 -21   71.12   13.80
   1   5 -21   67.09   16.57
   1   5 -21   44.46   12.69
   1   6 -21    8.82    7.24
  -1  -6  21    6.84    7.64
   1   6 -21   10.36   10.56
   1   6 -21   35.31   11.76
   1   7 -21   41.86   11.44
  -1  -7  21   48.88   13.30
   1   7 -21   80.48   18.04
   1   7 -21   68.85   15.83
   1   8 -21   30.19   10.16
  -1  -8  21  -11.18    8.39
   1 -11 -20  100.24   19.10
  -1  11  20   88.81   16.33
   1 -11 -20   72.24   15.65
   1 -10 -20   96.40   18.79
  -1  10  20   72.17   15.12
   1 -10 -20   65.20   15.08
   1  -9 -20  148.70   22.48
  -1   9  20  147.04   21.01
   1  -9 -20  149.57   21.53
   1  -8 -20   43.95   13.00
   1  -8 -20   24.77   11.06
   1  -7 -20   30.55   10.61
   1  -7 -20   34.89   13.63
  -1   6  20   12.86    6.57
   1  -6 -20   29.95   11.01
   1  -6 -20    9.35    8.53
  -1   5  20   62.69   12.16
   1  -5 -20   54.73   14.03
   1  -5 -20   62.21   14.27
  -1   4  20   59.23   11.99
   1  -4 -20   52.22   13.60
   1  -4 -20   48.92   12.60
  -1   3  20   50.44   11.47
   1  -3 -20   24.06   10.39
   1  -3 -20   46.75   12.48
  -1   2  20  102.74   15.68
   1  -2 -20   85.62   16.93
   1  -2 -20   93.11   16.70
  -1   1  20   68.64   12.92
   1  -1 -20   60.00   14.35
   1  -1 -20   72.54   15.09
  -1   0  20  105.08   15.81
   1   0 -20  135.57   16.00
   1   0 -20  103.37   18.53
   1   0 -20  117.09   18.37
   1   1 -20   54.52   10.81
  -1  -1  20   74.55   13.73
   1   1 -20   55.46   14.74
   1   1 -20   53.72   13.57
  -1  -2  20   74.74   14.31
   1   2 -20   61.29   11.93
   1   2 -20   49.02   14.43
   1   2 -20   49.48   13.07
   1   3 -20  153.41   17.94
  -1  -3  20  121.50   17.47
   1   3 -20  138.99   21.56
   1   3 -20  163.16   22.15
   1   4 -20  123.34   19.31
   1   4 -20  137.10   17.17
  -1  -4  20  128.95   18.00
   1   4 -20  138.92   22.25
   1   5 -20   99.58   17.87
  -1  -5  20   96.53   15.88
   1   5 -20  101.09   15.52
   1   5 -20  121.31   20.97
   1   6 -20    4.32    7.90
  -1  -6  20    8.39    7.47
   1   6 -20   13.56    8.26
   1   6 -20   17.12   10.37
  -1  -7  20   94.68   18.92
   1   7 -20   87.47   17.54
  -1  -7  20   74.82   14.67
   1   7 -20   80.84   14.13
  -1  -7  20   74.67   12.69
   1   7 -20   54.41   14.88
  -1  -8  20   -7.50   11.13
   1   8 -20   16.42    8.51
   1   8 -20   19.99    8.66
  -1  -8  20   15.83    7.75
   1   8 -20    6.50    9.59
  -1  -8  20   14.19    6.86
  -1  -9  20   72.64   18.10
   1   9 -20   91.59   16.19
  -1  -9  20   86.46   16.22
   1   9 -20   82.45   19.49
  -1  -9  20   86.70   15.10
   1   9 -20   87.74   17.38
   1  10 -20   15.81    8.76
  -1 -10  20   16.53    7.62
  -1 -10  20   14.60   10.86
  -1 -10  20   10.32    7.35
   1 -13 -19   55.08   14.28
   1 -12 -19  120.39   20.58
  -1  12  19  101.65   16.50
   1 -12 -19  107.19   18.23
  -1  12  19  121.08   19.18
   1 -11 -19  124.79   20.84
  -1  11  19   88.75   15.89
   1 -11 -19  107.77   18.74
  -1  11  19  117.17   18.90
   1 -10 -19   86.97   17.95
  -1  10  19   74.29   14.91
   1 -10 -19   47.06   12.00
  -1  10  19   72.24   14.83
   1  -9 -19  143.59   21.58
   1  -9 -19  135.69   20.79
   1  -8 -19  205.57   24.90
   1  -8 -19  176.69   22.81
   1  -7 -19  255.63   27.97
   1  -7 -19  209.68   24.65
  -1   7  19  208.61   21.09
   1  -6 -19   29.74   11.55
   1  -6 -19   27.33    9.40
  -1   6  19   20.17    7.58
   1  -5 -19   19.05    9.02
   1  -5 -19   27.79    9.16
  -1   5  19   24.89    8.02
   1  -4 -19   38.35   11.51
   1  -4 -19   35.20   11.06
  -1   4  19   27.21    9.24
   1  -3 -19  133.84   19.36
   1  -3 -19   86.99   15.99
   1  -3 -19   96.63   12.95
  -1   3  19  114.17   15.86
   1  -2 -19  109.12   17.65
   1  -2 -19   88.39   16.71
  -1   2  19  126.60   16.43
   1  -2 -19   99.12   13.05
   1  -1 -19   63.32   13.95
   1  -1 -19   77.83   15.74
  -1   1  19   76.45   13.06
   1  -1 -19   70.52   11.57
   1   0 -19  184.89   22.30
   1   0 -19  175.75   22.90
   1   0 -19  196.85   18.94
  -1   0  19  171.50   19.35
   1   1 -19  142.30   20.40
   1   1 -19  160.24   22.12
  -1  -1  19  151.83   18.49
   1   1 -19  151.45   16.53
   1   2 -19  262.55   26.51
   1   2 -19  225.51   26.31
   1   2 -19  174.69   18.66
  -1  -2  19  210.41   22.08
   1   3 -19   34.87   11.67
   1   3 -19   34.07   12.79
   1   3 -19   43.15   10.24
  -1  -3  19   23.30    9.15
   1   4 -19  114.74   18.10
  -1  -4  19  112.89   16.36
   1   4 -19  109.89   15.21
  -1  -4  19   91.86   17.85
   1   4 -19  123.12   20.42
  -1  -5  19   31.87   12.41
   1   5 -19   23.58    9.81
   1   5 -19   31.74    9.57
  -1  -5  19   -3.10    7.57
  -1  -5  19   22.70    7.59
   1   5 -19   41.69   13.25
  -1  -6  19  157.21   22.67
   1   6 -19   97.60   16.90
   1   6 -19  129.62   16.92
  -1  -6  19   91.51   15.40
  -1  -6  19   84.58   13.43
   1   6 -19  140.40   22.59
  -1  -7  19   27.98   11.58
   1   7 -19   56.94   13.73
  -1  -7  19   39.35   11.18
   1   7 -19   53.67   12.52
  -1  -7  19   42.38    9.63
   1   7 -19   44.23   14.81
  -1  -8  19   62.41   16.55
   1   8 -19   53.92   13.49
   1   8 -19   74.20   14.22
  -1  -8  19   39.90   10.64
   1   8 -19   43.32   14.30
  -1  -9  19   65.96   16.94
   1   9 -19   23.55    8.98
   1   9 -19   45.23   15.02
  -1  -9  19   31.52   10.76
  -1  -9  19   27.78    8.67
   1   9 -19   41.22   13.56
   1  10 -19   43.84   13.20
  -1 -10  19   38.16   13.56
   1  10 -19   56.60   13.33
  -1 -10  19   20.56    7.90
  -1 -10  19   29.12   10.21
   1  10 -19   55.41   16.25
   1  11 -19   24.87   10.89
  -1 -11  19   34.35   12.58
  -1 -11  19   27.25   10.72
   1  11 -19   17.52   10.48
   1  11 -19   53.58   13.34
  -1 -12  19   23.32   10.45
  -1 -12  19   17.32    9.26
   1 -14 -18   56.27   14.64
   1 -14 -18  104.88   19.99
  -1  14  18   84.06   17.27
   1 -13 -18   28.97   10.67
   1 -13 -18   14.77    8.79
  -1  13  18   26.17   11.08
   1 -12 -18  173.42   23.95
   1 -12 -18  104.66   18.13
  -1  12  18  121.01   17.51
  -1  12  18  166.23   22.20
   1 -11 -18  155.42   22.90
   1 -11 -18  147.36   20.92
  -1  11  18  145.97   19.36
  -1  11  18  166.67   21.70
  -1  10  18  205.81   23.70
   1 -10 -18  166.74   23.18
   1 -10 -18  159.00   22.06
  -1   9  18  130.72   18.64
   1  -9 -18  108.38   18.06
   1  -9 -18   91.55   16.64
  -1   9  18  119.66   16.27
   1  -8 -18  107.26   17.97
   1  -8 -18   61.45   14.14
  -1   8  18   76.80   13.06
   1  -7 -18   44.69   11.72
   1  -7 -18   71.16   14.89
  -1   7  18   34.71    9.51
   1  -6 -18  149.65   20.68
   1  -6 -18  153.10   20.41
  -1   6  18  142.41   17.08
   1  -5 -18  237.10   24.62
   1  -5 -18  198.78   23.28
  -1   5  18  200.41   20.13
   1  -5 -18  202.85   17.67
   1  -4 -18   22.97    9.58
   1  -4 -18   31.01   10.14
   1  -4 -18   39.17    8.64
  -1   4  18   39.19    9.84
   1  -3 -18   71.15   14.07
   1  -3 -18   49.41   11.74
   1  -3 -18   53.77    9.47
  -1   3  18   48.65   10.70
   1  -2 -18   22.75    8.82
   1  -2 -18    9.72    7.52
  -1   2  18   25.85    8.45
   1  -2 -18   27.00    7.12
   1  -1 -18  204.01   22.60
   1  -1 -18  181.81   21.77
  -1   1  18  181.35   19.23
   1  -1 -18  187.28   17.66
   1   0 -18   69.01   14.05
   1   0 -18   59.41   13.70
  -1   0  18   69.03   12.33
   1   0 -18   65.63   11.03
   1   1 -18  255.78   25.24
   1   1 -18  214.76   24.82
  -1  -1  18  203.37   20.69
   1   1 -18  233.62   20.46
   1   2 -18   61.41   13.58
   1   2 -18   81.08   16.39
   1   2 -18  101.74   13.74
  -1  -2  18   86.97   13.91
  -1  -3  18  351.14   27.73
   1   3 -18  364.90   26.25
  -1  -3  18  345.61   32.65
   1   3 -18  391.64   31.27
  -1  -3  18  316.95   22.49
   1   3 -18  390.24   33.73
  -1  -4  18  269.96   28.55
   1   4 -18  217.21   23.76
   1   4 -18  210.38   20.27
  -1  -4  18  198.27   21.29
  -1  -4  18  214.87   19.06
   1   4 -18  228.73   26.64
  -1  -5  18   41.80   12.23
   1   5 -18   76.05   14.58
  -1  -5  18   47.48   11.18
   1   5 -18   61.07   11.39
  -1  -5  18   58.52   10.47
   1   5 -18   49.96   14.76
  -1  -6  18   62.12   15.46
   1   6 -18   86.99   15.97
  -1  -6  18   47.39   10.95
   1   6 -18   68.25   12.60
  -1  -6  18   64.17   11.29
   1   6 -18   58.30   14.48
  -1  -7  18   18.93    9.87
   1   7 -18   49.55   13.50
  -1  -7  18   16.58    7.11
   1   7 -18   31.37    9.16
  -1  -7  18   29.83    8.83
   1   7 -18    9.43    9.53
  -1  -8  18  166.63   23.16
   1   8 -18  162.76   21.86
  -1  -8  18  114.00   17.44
   1   8 -18  172.90   20.03
  -1  -8  18  140.82   17.57
   1   8 -18  153.12   22.96
  -1  -9  18   50.25   13.99
   1   9 -18   50.71   13.07
   1   9 -18   47.27   11.54
  -1  -9  18   53.89   11.70
   1   9 -18   46.98   14.40
  -1  -9  18   54.25   12.97
  -1 -10  18   56.26   14.76
   1  10 -18   96.77   16.16
  -1 -10  18   55.37   12.55
  -1 -10  18   75.62   14.22
   1  10 -18   73.69   16.13
   1  11 -18   13.80    7.93
  -1 -11  18   31.52   12.65
   1  11 -18    9.56    8.35
  -1 -11  18    3.29    6.33
  -1 -11  18   13.16    7.25
   1  12 -18   33.18   11.25
  -1 -12  18   25.28   10.39
  -1 -12  18   27.04   11.43
  -1 -12  18   32.85    9.88
   1  12 -18   45.01   13.00
  -1 -13  18   22.07    9.79
   1  13 -18   37.84   12.49
  -1 -13  18   19.27    9.38
   1 -16 -17   14.22    9.37
   1 -15 -17   29.24   12.61
   1 -15 -17   43.41   12.62
  -1  15  17   61.98   15.25
   1 -14 -17   63.83   16.33
   1 -14 -17   55.70   14.49
  -1  14  17   31.68   11.25
   1 -13 -17   81.31   17.65
   1 -13 -17   70.29   15.25
  -1  13  17   57.60   14.33
   1 -12 -17  130.81   20.54
  -1  12  17  155.74   21.40
  -1  12  17  102.63   15.52
   1 -12 -17  120.77   18.83
  -1  11  17   36.23    9.15
   1 -11 -17   28.55   11.83
  -1  11  17   43.08   12.61
  -1  11  17   63.14   13.06
   1 -11 -17   24.87    9.63
  -1  10  17  178.02   21.17
   1 -10 -17  148.48   21.23
   1 -10 -17  162.95   21.29
  -1  10  17  145.37   17.59
  -1   9  17  182.30   21.18
   1  -9 -17  210.47   24.71
   1  -9 -17  124.80   18.20
  -1   9  17  137.46   16.83
  -1   8  17  421.28   31.78
   1  -8 -17  399.98   33.18
   1  -8 -17  441.70   33.95
  -1   8  17  455.85   30.32
   1  -7 -17   96.56   11.97
  -1   7  17   66.45   11.73
   1  -7 -17   81.62   15.81
  -1   7  17   96.63   15.38
   1  -7 -17   86.22   11.74
   1  -7 -17  120.27   17.77
   1  -6 -17  126.73   17.98
   1  -6 -17   84.83   11.75
   1  -6 -17   75.57   14.37
   1  -6 -17  100.14   12.15
  -1   6  17   92.22   13.40
   1  -5 -17   49.22   11.64
   1  -5 -17   61.93   13.08
  -1   5  17   61.82   11.58
   1  -5 -17   67.08   10.29
   1  -4 -17  263.47   24.96
   1  -4 -17  268.41   25.71
   1  -4 -17  256.70   19.47
  -1   4  17  297.24   23.35
   1  -3 -17  211.05   22.14
   1  -3 -17  193.63   21.54
  -1   3  17  200.80   19.17
   1  -3 -17  215.36   17.88
   1  -2 -17   38.63   11.10
   1  -2 -17   34.60   10.18
  -1   2  17   23.98    7.19
   1  -2 -17   11.64    4.98
   1  -1 -17    8.52    6.06
   1  -1 -17    5.20    6.67
  -1   1  17    9.00    5.97
   1  -1 -17   15.75    6.51
   1   0 -17   21.09    9.35
   1   0 -17   58.16   13.28
   1   0 -17   46.68    9.17
  -1   0  17   31.15    8.81
   1   1 -17  236.63   23.34
   1   1 -17  216.99   23.74
  -1  -1  17  199.03   15.91
  -1  -1  17  234.34   21.25
   1   1 -17  236.23   19.65
   1   2 -17  104.36   13.45
  -1  -2  17  122.57   15.79
  -1  -2  17  101.72   18.73
   1   2 -17   97.58   15.74
  -1  -2  17   94.25   11.40
   1   2 -17  130.66   18.93
  -1  -3  17  216.71   21.09
   1   3 -17  226.95   19.96
  -1  -3  17  245.69   26.46
   1   3 -17  274.98   25.06
  -1  -3  17  188.22   16.88
   1   3 -17  244.32   26.04
   1   4 -17   78.36   12.58
  -1  -4  17   80.07   13.65
  -1  -4  17   96.17   17.84
   1   4 -17   80.05   14.41
  -1  -4  17   87.85   11.92
   1   4 -17   69.96   15.12
  -1  -5  17  319.36   26.27
   1   5 -17  323.55   24.91
  -1  -5  17  338.54   31.27
   1   5 -17  329.31   28.62
  -1  -5  17  308.87   23.25
   1   5 -17  396.72   33.98
  -1  -6  17  276.41   24.77
   1   6 -17  290.42   23.75
  -1  -6  17  292.92   30.12
   1   6 -17  295.58   27.02
  -1  -6  17  250.97   21.45
   1   6 -17  265.08   28.34
  -1  -7  17  103.44   17.83
   1   7 -17   98.69   16.12
   1   7 -17   91.81   14.72
  -1  -7  17   63.77   13.17
  -1  -7  17   99.00   14.29
   1   7 -17   69.77   15.92
   1   8 -17   69.37   12.80
  -1  -8  17   82.33   14.49
  -1  -8  17   78.00   13.27
  -1  -8  17   94.70   17.44
   1   8 -17   77.41   14.76
   1   9 -17   53.02   12.40
   1   9 -17   44.24   12.35
  -1  -9  17   47.31   10.76
  -1  -9  17   33.43   10.05
  -1 -10  17  130.84   20.05
   1  10 -17  101.60   15.95
  -1 -10  17   64.51   14.38
  -1 -10  17   77.93   14.06
  -1 -10  17   92.22   15.21
   1  10 -17   82.46   16.41
   1  11 -17   68.06   15.01
  -1 -11  17   72.60   15.77
  -1 -11  17   52.80   12.62
   1  11 -17   57.42   13.50
  -1 -11  17   48.87   11.54
  -1 -11  17   44.87   10.91
  -1 -12  17  129.45   19.24
   1  12 -17  151.87   20.03
  -1 -12  17  116.14   19.27
  -1 -12  17  110.42   16.95
   1  12 -17  148.75   21.48
   1  13 -17   29.33   11.62
  -1 -13  17   42.18   13.11
  -1 -13  17   48.30   13.23
  -1 -13  17   41.04   11.51
   1  13 -17   48.79   13.23
  -1 -14  17   67.26   14.77
   1  14 -17  103.75   18.77
  -1 -14  17   76.48   15.61
   1  14 -17   86.17   16.85
   1 -17 -16   75.59   16.87
   1 -16 -16   18.33   10.91
   1 -16 -16    8.31    6.43
  -1  16  16   26.69   11.28
   1 -15 -16  186.42   25.37
   1 -15 -16  179.47   23.78
  -1  15  16  221.47   25.31
   1 -14 -16   -0.39    9.35
   1 -14 -16   13.24    8.15
  -1  14  16   21.67    9.94
   1 -13 -16   30.38   11.76
  -1  13  16   25.04    8.38
   1 -13 -16   51.17   12.92
  -1  12  16    0.67    4.99
   1 -12 -16    3.17    6.55
  -1  12  16    6.09    6.67
   1 -12 -16    1.69    5.68
  -1  11  16  146.96   19.09
   1 -11 -16  144.13   21.08
   1 -11 -16  103.10   16.35
  -1  11  16  131.00   16.25
  -1  10  16  115.90   17.42
   1 -10 -16  160.29   21.20
   1 -10 -16  125.46   18.19
  -1  10  16  119.08   15.31
  -1   9  16  246.49   24.17
   1  -9 -16  283.18   27.34
   1  -9 -16  241.73   24.35
  -1   9  16  245.31   21.60
   1  -9 -16  243.59   18.55
   1  -8 -16  153.38   14.88
  -1   8  16  143.32   16.48
   1  -8 -16  163.34   20.51
  -1   8  16  160.00   19.39
   1  -8 -16  141.60   14.41
   1  -8 -16  151.84   19.22
  -1   7  16  365.49   25.89
   1  -7 -16  360.35   22.59
   1  -7 -16  350.33   29.13
  -1   7  16  366.96   28.26
   1  -7 -16  298.84   21.28
   1  -7 -16  299.62   26.65
   1  -6 -16  502.98   26.95
  -1   6  16  485.36   29.75
   1  -6 -16  479.98   33.48
  -1   6  16  482.96   32.16
   1  -6 -16  464.94   26.83
   1  -6 -16  405.24   31.24
   1  -5 -16  172.08   19.77
   1  -5 -16  202.69   21.31
   1  -5 -16  196.03   16.18
  -1   5  16  176.20   17.78
   1  -4 -16   55.90   11.59
   1  -4 -16   45.97   11.11
  -1   4  16   64.08   11.06
   1  -4 -16   60.55    9.42
   1  -3 -16  100.16   14.98
   1  -3 -16   86.83   14.59
   1  -3 -16  122.95   13.12
  -1   3  16   91.68   12.84
   1  -2 -16  251.30   23.39
   1  -2 -16  240.38   23.57
  -1   2  16  238.27   20.30
   1  -2 -16  257.50   18.92
   1  -1 -16  234.44   22.14
   1  -1 -16  235.97   23.51
   1  -1 -16  215.90   17.74
  -1   1  16  204.65   18.66
   1   0 -16  127.04   16.66
   1   0 -16  111.76   16.47
  -1   0  16  130.69   11.91
  -1   0  16  112.97   14.32
   1   0 -16  145.69   14.63
   1   1 -16   22.32    6.67
  -1  -1  16   25.50    7.79
  -1  -1  16   21.78    9.88
   1   1 -16   18.29    8.73
  -1  -1  16   21.98    5.51
   1   1 -16   14.95    7.87
  -1  -2  16   68.80   12.20
   1   2 -16   67.54   10.42
  -1  -2  16   89.37   16.30
   1   2 -16   48.19   11.35
  -1  -2  16   50.66    8.62
   1   2 -16   71.38   13.43
   1   3 -16  345.32   23.80
  -1  -3  16  332.52   25.25
  -1  -3  16  322.35   29.55
   1   3 -16  410.68   29.66
  -1  -3  16  301.54   20.84
   1   3 -16  343.75   29.38
  -1  -4  16  165.57   22.16
   1   4 -16  180.65   20.13
  -1  -4  16  184.28   18.98
   1   4 -16  171.10   16.80
  -1  -4  16  138.58   14.67
   1   4 -16  149.11   19.96
  -1  -5  16  184.46   22.68
   1   5 -16  145.91   18.38
  -1  -5  16  151.80   17.63
   1   5 -16  171.97   17.37
  -1  -5  16  152.06   15.67
   1   5 -16  162.88   21.07
  -1  -6  16   62.87   13.73
   1   6 -16  107.51   16.02
   1   6 -16   68.34   11.98
  -1  -6  16   57.70   11.82
  -1  -6  16   71.36   11.48
   1   6 -16   93.76   16.91
   1   7 -16  232.48   21.59
  -1  -7  16  226.05   22.59
   1   7 -16  242.87   24.15
  -1  -7  16  229.87   20.71
  -1  -7  16  283.02   28.05
  -1  -8  16  131.78   17.74
   1   8 -16  150.55   17.83
   1   8 -16  136.88   18.79
  -1  -8  16  190.10   20.90
  -1  -8  16  118.75   15.56
  -1  -8  16  182.14   22.93
   1   9 -16  184.52   20.11
   1   9 -16  215.88   23.68
  -1  -9  16  197.54   21.80
  -1  -9  16  175.85   19.13
  -1  -9  16  212.25   24.54
  -1 -10  16    3.72    7.18
   1  10 -16   -2.91    6.34
  -1 -10  16   10.56    8.57
  -1 -10  16    1.08    5.43
  -1 -10  16    7.01    5.65
   1  10 -16   12.85    9.58
   1  11 -16   49.71   12.90
  -1 -11  16   50.16   12.99
   1  11 -16   51.18   12.36
  -1 -11  16   50.13   12.10
  -1 -11  16   57.13   12.07
  -1 -11  16   37.93    9.66
  -1 -12  16   54.94   12.98
   1  12 -16   72.48   14.38
   1  12 -16   67.82   14.52
  -1 -12  16   60.53   12.99
  -1 -12  16   57.27   13.78
  -1 -13  16   64.01   14.06
   1  13 -16   45.47   12.12
   1  13 -16   65.84   14.74
  -1 -13  16   67.16   13.66
  -1 -13  16   63.31   14.07
  -1 -14  16   77.16   14.78
   1  14 -16  126.43   19.97
   1  14 -16  134.12   20.27
  -1 -14  16  111.38   18.55
  -1 -15  16   19.31    9.59
   1  15 -16   37.15   11.98
  -1 -15  16   53.34   13.71
   1  15 -16   50.30   14.88
  -1  17  15   86.59   17.25
   1 -17 -15   84.34   16.57
   1 -17 -15   87.96   17.06
   1 -17 -15   92.30   18.76
  -1  16  15  148.18   21.57
   1 -16 -15  164.87   22.50
   1 -16 -15  194.80   25.95
  -1  15  15   31.13   10.59
   1 -15 -15   33.20   11.01
   1 -15 -15   51.32   13.31
  -1  14  15    8.46    8.41
   1 -14 -15   30.13   10.48
   1 -14 -15   34.63   11.01
  -1  13  15   58.70   11.38
   1 -13 -15   86.78   16.53
  -1  13  15   57.15   12.64
  -1  13  15   68.80   11.91
   1 -13 -15   79.24   15.12
  -1  12  15   88.41   13.37
   1 -12 -15   96.02   16.90
  -1  12  15  118.97   17.22
  -1  12  15   94.51   14.04
   1 -12 -15   81.24   15.23
  -1  11  15  121.05   17.37
   1 -11 -15  110.33   17.73
   1 -11 -15  111.34   16.75
  -1  11  15  109.94   14.28
   1 -10 -15   42.87    8.25
  -1  10  15   52.07   10.21
   1 -10 -15   50.23   12.48
  -1  10  15   52.40   12.15
   1 -10 -15   42.99    8.40
   1 -10 -15   51.66   11.28
  -1   9  15  373.48   25.89
   1  -9 -15  352.46   22.64
   1  -9 -15  352.33   30.20
  -1   9  15  410.79   29.99
   1  -9 -15  404.33   24.08
   1  -9 -15  341.39   28.24
   1  -8 -15  221.89   17.37
  -1   8  15  237.94   20.13
   1  -8 -15  222.12   22.60
  -1   8  15  224.74   21.67
   1  -8 -15  210.22   17.15
   1  -8 -15  184.95   20.60
   1  -7 -15  339.97   21.41
  -1   7  15  342.88   24.19
   1  -7 -15  363.56   28.70
  -1   7  15  372.35   27.78
   1  -7 -15  344.00   22.11
   1  -7 -15  312.19   26.23
  -1   6  15   85.92   12.50
   1  -6 -15   77.10   10.18
   1  -6 -15   82.80   14.12
  -1   6  15   69.99   12.91
   1  -6 -15   80.14   10.46
   1  -6 -15   63.51   12.31
  -1   5  15  236.36   21.25
   1  -5 -15  201.17   20.82
   1  -5 -15  207.55   20.74
   1  -5 -15  193.73   15.88
  -1   5  15  187.38   17.77
   1  -4 -15  868.91   43.91
   1  -4 -15  825.82   43.32
  -1   4  15  862.78   39.35
   1  -4 -15  909.83   36.84
   1  -3 -15  312.02   24.94
   1  -3 -15  290.71   24.86
   1  -3 -15  326.82   20.67
  -1   3  15  271.52   21.10
   1  -2 -15   33.76    9.31
   1  -2 -15   46.67   10.78
  -1   2  15   38.91    5.69
   1  -2 -15   46.97    7.98
  -1   2  15   23.86    6.82
   1  -1 -15    3.78    5.82
   1  -1 -15    8.17    6.24
  -1   1  15   10.73    3.83
  -1   1  15   16.03    6.09
   1  -1 -15   15.04    5.41
  -1   0  15  221.04   18.97
   1   0 -15  212.07   17.00
  -1   0  15  245.95   24.36
   1   0 -15  216.18   20.84
  -1   0  15  211.69   14.91
   1   0 -15  181.57   19.86
   1   1 -15  166.39   15.11
  -1  -1  15  156.26   16.18
  -1  -1  15  159.55   19.90
   1   1 -15  169.13   18.02
  -1  -1  15  125.26   12.10
   1   1 -15  174.37   19.88
   1   2 -15  263.79   19.53
  -1  -2  15  268.35   21.25
  -1  -2  15  280.95   26.49
   1   2 -15  281.31   23.77
  -1  -2  15  232.65   17.11
   1   2 -15  252.47   23.65
  -1  -3  15   26.94    8.19
   1   3 -15   31.80    7.63
  -1  -3  15   32.30   10.67
   1   3 -15   29.14    8.63
  -1  -3  15   26.61    6.95
   1   3 -15   41.62   10.97
  -1  -4  15  190.29   18.79
   1   4 -15  203.35   17.86
  -1  -4  15  199.34   22.14
   1   4 -15  188.03   19.75
  -1  -4  15  187.27   16.30
   1   4 -15  182.09   21.25
  -1  -5  15  189.48   22.43
   1   5 -15  177.82   19.19
  -1  -5  15  159.39   17.48
   1   5 -15  204.32   18.44
  -1  -5  15  193.46   17.07
   1   5 -15  197.61   22.23
  -1  -6  15  138.37   16.55
   1   6 -15  154.19   16.55
   1   6 -15  150.59   17.79
  -1  -6  15  135.36   15.03
  -1  -6  15  115.18   17.86
   1   7 -15   66.34   11.65
  -1  -7  15   78.52   13.32
   1   7 -15   64.66   12.53
  -1  -7  15   64.82   12.69
  -1  -7  15   68.92   11.14
  -1  -7  15   92.04   15.51
   1   8 -15  124.14   15.62
  -1  -8  15   99.11   14.87
   1   8 -15  152.00   18.99
  -1  -8  15  137.49   17.28
  -1  -8  15  136.03   15.96
  -1  -8  15  159.00   20.67
   1   9 -15  185.00   19.70
   1   9 -15  200.47   22.27
  -1  -9  15  194.74   20.95
  -1  -9  15  176.20   18.88
  -1  -9  15  207.26   23.39
   1  10 -15   59.61   12.32
   1  10 -15   87.57   15.45
  -1 -10  15   68.10   13.20
  -1 -10  15   43.82   10.41
  -1 -10  15   53.83   12.90
  -1 -11  15  195.29   23.19
   1  11 -15  206.15   21.50
  -1 -11  15  153.20   19.73
  -1 -11  15  200.72   19.86
  -1 -11  15  177.14   20.14
   1  11 -15  199.30   23.01
   1  12 -15   22.78    9.54
  -1 -12  15   27.34   10.49
  -1 -12  15    3.87    6.87
   1  12 -15   20.96    9.01
  -1 -12  15   32.14   10.97
  -1 -12  15   18.46    7.30
  -1 -13  15   59.46   13.45
   1  13 -15   40.96   12.20
   1  13 -15   37.62   11.25
  -1 -13  15   35.28   11.25
  -1 -13  15   52.72   13.03
  -1 -14  15    4.55    7.51
   1  14 -15   38.37   11.75
   1  14 -15   46.12   12.01
  -1 -14  15   33.07   10.63
  -1 -15  15   19.10    9.65
   1  15 -15   26.59   11.74
   1  15 -15   41.63   13.49
  -1 -15  15   13.86    8.16
  -1 -16  15   45.10   12.82
   1  16 -15   58.31   14.00
  -1 -16  15   50.70   12.57
   1  16 -15   52.90   14.20
  -1  18  14   55.39   14.25
   1 -18 -14   59.15   14.31
   1 -18 -14   69.63   16.12
   1 -18 -14   76.32   16.84
   1 -17 -14    1.26    7.96
   1 -17 -14   16.44    9.09
  -1  16  14  264.72   27.17
   1 -16 -14  242.51   26.93
   1 -16 -14  234.03   27.97
  -1  15  14  142.26   19.56
   1 -15 -14  159.94   22.81
   1 -15 -14  132.07   19.11
  -1  14  14  163.24   20.97
   1 -14 -14  130.01   19.93
  -1  14  14  151.67   17.70
   1 -14 -14  145.78   20.15
  -1  13  14    1.45    4.63
   1 -13 -14   -2.47    8.22
  -1  13  14    4.29    7.80
  -1  13  14   14.15    6.41
   1 -13 -14    0.64    6.46
  -1  12  14   51.07    9.95
   1 -12 -14   78.87   15.75
  -1  12  14   60.62   12.53
  -1  12  14   69.60   11.65
   1 -12 -14   52.20   11.49
  -1  11  14   78.70   12.27
   1 -11 -14   70.26   14.41
  -1  11  14   54.60   11.97
   1 -11 -14   56.84    9.29
   1 -11 -14   63.42   12.45
  -1  10  14  199.80   18.61
   1 -10 -14  189.80   21.60
  -1  10  14  183.12   20.25
   1 -10 -14  216.08   17.02
   1 -10 -14  191.36   20.66
  -1   9  14  155.89   16.15
   1  -9 -14  210.63   21.91
  -1   9  14  178.81   19.75
   1  -9 -14  183.15   15.51
   1  -9 -14  160.52   18.79
   1  -8 -14   28.38    6.17
  -1   8  14   34.28    8.05
   1  -8 -14   28.11    9.02
  -1   8  14   18.50    7.70
   1  -8 -14   32.02    7.13
   1  -8 -14   21.28    7.11
   1  -7 -14  378.23   22.12
  -1   7  14  402.84   25.38
   1  -7 -14  472.56   31.15
  -1   7  14  424.03   28.62
   1  -7 -14  382.65   22.76
   1  -7 -14  381.55   27.93
  -1   6  14  410.68   25.38
   1  -6 -14  405.76   22.90
   1  -6 -14  384.85   28.05
  -1   6  14  400.12   27.29
   1  -6 -14  374.36   22.40
   1  -6 -14  452.81   29.91
  -1   5  14  663.36   35.18
   1  -5 -14  649.63   36.03
   1  -5 -14  626.49   29.02
  -1   5  14  604.01   31.25
   1  -5 -14  594.80   34.56
  -1   4  14  289.72   22.43
   1  -4 -14  269.77   22.72
   1  -4 -14  281.93   23.01
  -1   4  14  270.77   20.12
   1  -4 -14  267.08   18.13
   1  -3 -14  416.71   27.69
   1  -3 -14  373.70   26.81
  -1   3  14  347.45   15.97
  -1   3  14  380.29   23.89
   1  -3 -14  395.07   22.20
   1  -2 -14  322.97   23.92
   1  -2 -14  286.22   23.50
  -1   2  14  270.87   14.88
   1  -2 -14  328.65   19.98
  -1   2  14  286.32   20.72
   1  -1 -14  531.29   30.94
   1  -1 -14  436.10   29.69
  -1   1  14  477.79   21.77
   1  -1 -14  507.79   25.72
  -1   1  14  506.34   27.91
  -1   0  14  179.23   16.36
   1   0 -14  165.85   14.62
  -1   0  14  204.37   21.08
   1   0 -14  177.89   17.73
  -1   0  14  146.76   12.11
   1   0 -14  142.13   17.20
   1   1 -14   37.87    7.82
  -1  -1  14   40.14    8.47
  -1  -1  14   54.90   13.18
   1   1 -14   42.23    9.97
  -1  -1  14   53.24    7.62
   1   1 -14   46.65   10.13
  -1  -2  14  259.59   20.45
   1   2 -14  268.40   19.22
  -1  -2  14  304.78   25.91
   1   2 -14  281.49   22.35
  -1  -2  14  276.03   17.78
   1   2 -14  228.49   22.04
  -1  -3  14  213.63   22.14
   1   3 -14  171.52   17.83
   1   3 -14  163.68   15.35
  -1  -3  14  190.19   17.53
  -1  -3  14  153.60   13.82
   1   3 -14  151.70   18.08
  -1  -4  14  136.27   17.76
   1   4 -14  170.89   17.84
   1   4 -14  150.56   14.97
  -1  -4  14  127.16   14.87
  -1  -4  14  143.84   13.90
   1   4 -14  141.36   17.82
   1   5 -14   41.70    8.63
  -1  -5  14   42.15    9.85
   1   5 -14   50.66   10.85
  -1  -5  14   51.64    8.99
  -1  -5  14   56.06   12.26
  -1  -6  14  195.01   19.18
   1   6 -14  190.61   17.71
   1   6 -14  198.45   19.80
  -1  -6  14  200.03   19.33
  -1  -6  14  198.41   17.52
  -1  -6  14  246.81   24.25
  -1  -7  14  366.21   26.73
   1   7 -14  349.47   24.70
   1   7 -14  413.58   29.17
  -1  -7  14  353.76   26.50
  -1  -7  14  329.80   23.55
  -1  -7  14  365.06   29.74
  -1  -8  14  354.00   26.96
   1   8 -14  395.35   27.05
   1   8 -14  409.89   29.44
  -1  -8  14  386.78   28.05
  -1  -8  14  342.55   25.11
  -1  -8  14  392.35   31.00
   1   9 -14   39.87    9.78
  -1  -9  14   36.27    9.40
  -1  -9  14   34.41    9.52
  -1  -9  14   31.54    9.69
   1  10 -14   72.58   12.90
   1  10 -14   65.51   13.11
  -1 -10  14   63.30   12.67
  -1 -10  14   70.14   12.27
  -1 -10  14   88.13   15.71
  -1 -11  14  177.14   21.16
   1  11 -14  184.28   20.39
  -1 -11  14  187.03   20.34
  -1 -11  14  173.37   17.99
  -1 -11  14  161.20   18.78
   1  11 -14  196.78   21.97
   1  12 -14  114.33   17.14
  -1 -12  14  119.34   17.45
  -1 -12  14  129.72   17.70
   1  12 -14  125.38   17.10
  -1 -12  14   96.64   15.08
  -1 -12  14  112.17   14.21
   1  13 -14   82.95   14.60
  -1 -13  14  107.57   16.74
   1  13 -14   94.83   16.27
  -1 -13  14   71.81   13.31
  -1 -13  14   97.87   16.34
   1  14 -14   43.02   12.68
  -1 -14  14   52.48   12.12
   1  14 -14   28.20   10.49
  -1 -14  14   42.97   12.02
  -1 -14  14   43.43   12.17
  -1 -15  14  117.02   17.95
   1  15 -14  124.68   19.95
   1  15 -14   96.52   17.05
  -1 -15  14   87.29   15.67
  -1 -16  14   51.86   13.67
   1  16 -14   38.15   11.99
   1  16 -14   76.43   15.69
  -1 -16  14   44.08   12.37
  -1 -17  14   45.98   13.63
   1  17 -14   61.13   15.28
  -1 -17  14   75.50   15.69
   1  17 -14   77.54   16.42
  -1  19  13   70.96   15.52
   1 -19 -13   64.63   15.04
   1 -19 -13  101.91   19.43
  -1  18  13   69.16   14.79
   1 -18 -13   67.64   15.08
   1 -18 -13   74.74   16.59
   1 -18 -13  104.82   18.74
  -1  17  13  241.45   25.91
   1 -17 -13  236.77   26.32
   1 -17 -13  245.09   28.41
  -1  16  13  199.11   22.99
   1 -16 -13  260.72   29.03
   1 -16 -13  210.42   25.05
  -1  15  13   75.63   14.81
   1 -15 -13   88.93   17.36
  -1  15  13   59.07   11.68
   1 -15 -13   32.84   10.15
  -1  14  13  133.58   18.22
   1 -14 -13  126.61   18.61
  -1  14  13  101.05   14.25
   1 -14 -13  120.05   17.81
  -1  13  13  185.10   18.68
   1 -13 -13  200.47   23.30
  -1  13  13  203.24   21.90
  -1  13  13  189.18   17.57
   1 -13 -13  228.67   23.45
   1 -12 -13  336.81   21.90
  -1  12  13  311.23   23.75
   1 -12 -13  363.45   30.27
  -1  12  13  379.04   28.90
  -1  12  13  328.34   23.76
   1 -12 -13  336.72   27.84
  -1  11  13   14.22    5.88
   1 -11 -13   16.18    8.68
  -1  11  13    7.16    7.13
   1 -11 -13   11.61    4.84
   1 -11 -13    5.88    5.61
  -1  10  13   67.03   10.52
   1 -10 -13   81.49   14.39
  -1  10  13  102.57   14.61
   1 -10 -13   71.23    9.65
   1 -10 -13   76.12   12.69
  -1   9  13   10.32    4.62
   1  -9 -13    3.62    6.66
  -1   9  13   17.27    8.12
   1  -9 -13   18.31    5.68
   1  -9 -13   11.62    6.00
  -1   8  13  381.18   24.13
   1  -8 -13  422.50   29.55
  -1   8  13  367.23   26.30
   1  -8 -13  388.75   22.23
   1  -8 -13  406.73   27.76
  -1   7  13   71.62   10.50
   1  -7 -13   77.37   12.67
  -1   7  13   87.23   13.11
   1  -7 -13   76.17    9.44
   1  -7 -13   81.63   12.34
   1  -6 -13   68.88    8.87
  -1   6  13   72.52   10.12
   1  -6 -13   76.28   12.59
  -1   6  13  102.29   13.65
   1  -6 -13   90.19   10.28
   1  -6 -13   73.60   11.92
  -1   5  13  762.46   36.52
   1  -5 -13  737.54   37.59
  -1   5  13  733.79   33.37
   1  -5 -13  675.00   29.56
   1  -5 -13  663.16   35.43
  -1   4  13 1180.35   43.70
   1  -4 -13 1129.41   39.82
   1  -4 -13 1166.86   47.59
  -1   4  13 1116.24   45.39
  -1   4  13 1016.76   29.46
   1  -4 -13 1073.94   46.52
   1  -3 -13  537.44   30.03
   1  -3 -13  465.43   29.15
  -1   3  13  460.62   18.53
  -1   3  13  512.00   26.75
   1  -3 -13  488.32   24.15
   1  -2 -13   82.18   12.23
   1  -2 -13   65.88   11.22
  -1   2  13   68.99    7.00
   1  -2 -13   88.07   10.18
  -1   2  13   75.52   10.29
  -1   1  13  387.37   23.44
   1  -1 -13  409.37   22.08
  -1   1  13  447.27   30.15
   1  -1 -13  382.31   25.09
  -1   1  13  390.65   18.71
   1  -1 -13  372.43   26.37
  -1   0  13  465.77   25.77
   1   0 -13  455.22   23.80
  -1   0  13  467.12   31.12
   1   0 -13  418.47   26.45
  -1   0  13  440.24   21.01
   1   0 -13  425.66   27.97
   1   1 -13  737.08   31.77
  -1  -1  13  706.93   33.51
  -1  -1  13  677.89   39.33
   1   1 -13  782.50   36.62
  -1  -1  13  733.28   29.20
   1   1 -13  693.70   37.08
   1   2 -13  186.43   15.41
  -1  -2  13  164.38   15.50
  -1  -2  13  183.41   19.65
   1   2 -13  211.84   18.73
  -1  -2  13  182.28   13.91
   1   2 -13  148.93   16.98
  -1  -3  13   60.87   12.39
   1   3 -13   41.03    9.09
   1   3 -13   38.72    7.50
  -1  -3  13   44.93    8.99
  -1  -3  13   35.50    6.88
   1   3 -13   50.98   10.17
   1   4 -13  288.95   20.05
  -1  -4  13  258.61   20.42
   1   4 -13  269.90   21.44
  -1  -4  13  255.05   18.13
  -1  -4  13  297.15   25.08
  -1  -5  13  380.62   25.19
   1   5 -13  405.83   24.56
   1   5 -13  386.38   26.27
  -1  -5  13  405.80   26.31
  -1  -5  13  342.71   21.99
  -1  -5  13  434.49   30.33
   1   6 -13  216.40   18.23
  -1  -6  13  222.55   19.71
   1   6 -13  231.70   20.56
  -1  -6  13  212.55   19.16
  -1  -6  13  173.71   16.13
  -1  -6  13  227.26   22.10
  -1  -7  13  159.49   17.08
   1   7 -13  166.06   16.66
   1   7 -13  200.52   19.86
  -1  -7  13  150.93   16.79
  -1  -7  13  193.94   17.23
  -1  -7  13  204.91   21.17
   1   8 -13  511.59   30.91
  -1  -8  13  533.17   32.40
   1   8 -13  560.98   33.56
  -1  -8  13  518.21   31.83
  -1  -8  13  508.50   30.10
  -1  -8  13  573.94   36.26
   1   9 -13   68.66   12.16
   1   9 -13   84.92   14.31
  -1  -9  13   96.93   13.99
  -1  -9  13   71.66   11.82
  -1  -9  13   78.49   14.06
   1  10 -13  355.62   26.56
   1  10 -13  382.70   28.83
  -1 -10  13  390.03   28.10
  -1 -10  13  326.49   25.08
  -1 -10  13  348.95   28.77
  -1 -11  13   29.04    9.89
   1  11 -13   16.71    8.44
  -1 -11  13   18.38    8.14
   1  11 -13    6.32    6.45
  -1 -11  13   20.41    8.94
  -1 -11  13   37.61    8.79
  -1 -12  13  109.95   16.51
  -1 -12  13  112.54   16.54
   1  12 -13  127.72   16.94
   1  12 -13  107.04   16.73
  -1 -12  13  145.34   18.05
  -1 -12  13  112.89   13.55
   1  13 -13   97.76   16.47
  -1 -13  13  111.67   16.45
   1  13 -13  114.46   16.87
  -1 -13  13  100.34   15.22
  -1 -13  13   97.98   15.90
   1  14 -13  224.98   23.87
  -1 -14  13  199.35   22.28
   1  14 -13  206.87   23.30
  -1 -14  13  177.53   22.08
  -1 -14  13  183.42   21.14
  -1 -15  13   26.47    9.41
   1  15 -13   38.73   10.94
  -1 -15  13   55.86   13.12
   1  15 -13   59.73   14.38
  -1 -16  13   53.38   13.09
  -1 -16  13   57.89   13.52
   1  16 -13   40.45   12.35
   1  16 -13   36.82   12.24
  -1 -17  13   53.77   13.50
  -1 -17  13   63.62   13.88
   1  17 -13   68.38   15.86
  -1 -18  13   53.62   13.85
  -1 -18  13   40.68   12.78
   1  18 -13   64.27   15.14
  -1  19  12   86.48   16.81
   1 -19 -12  122.83   21.02
   1 -19 -12  114.46   19.87
   1 -19 -12  106.87   19.03
   1 -19 -12   80.59   16.45
  -1  18  12   30.27   10.72
   1 -18 -12   47.94   13.61
   1 -18 -12   37.55   12.32
   1 -18 -12   28.88   11.25
   1 -18 -12   45.42   13.03
   1 -17 -12  176.11   22.18
   1 -17 -12  179.94   24.13
  -1  17  12  179.66   21.84
   1 -16 -12  212.85   25.52
  -1  16  12  164.57   18.57
   1 -16 -12  188.93   22.68
  -1  16  12  212.75   23.14
   1 -15 -12  385.17   33.11
  -1  15  12  362.23   29.83
  -1  15  12  318.93   25.53
   1 -15 -12  383.00   31.31
  -1  14  12  115.90   16.92
   1 -14 -12   96.86   16.61
  -1  14  12  121.73   15.20
   1 -14 -12   68.13   13.08
  -1  13  12  303.09   23.37
   1 -13 -12  370.90   30.50
  -1  13  12  337.53   27.34
  -1  13  12  310.59   21.67
   1 -13 -12  293.55   25.89
   1 -12 -12   76.74   10.28
  -1  12  12   65.43   10.60
  -1  12  12   91.46   14.51
   1 -12 -12   93.84   15.23
  -1  12  12   96.61   12.27
   1 -12 -12   90.97   14.57
   1 -11 -12  408.62   30.23
  -1  11  12  406.71   28.36
  -1  11  12  335.33   23.47
   1 -11 -12  369.79   22.10
   1 -11 -12  344.53   26.56
  -1  10  12  217.50   18.18
   1 -10 -12  204.55   20.70
  -1  10  12  211.19   19.92
   1 -10 -12  230.75   16.76
   1 -10 -12  195.90   19.35
  -1   9  12   48.15    8.63
   1  -9 -12   53.07   11.43
  -1   9  12   41.66    9.64
   1  -9 -12   49.63    7.97
   1  -9 -12   53.05    9.94
  -1   8  12   35.41    7.46
   1  -8 -12   19.64    7.73
  -1   8  12   11.82    6.67
   1  -8 -12   30.29    6.11
   1  -8 -12   18.74    7.05
  -1   7  12  135.61   13.35
   1  -7 -12  128.63   15.09
  -1   7  12  122.53   14.61
   1  -7 -12  118.27   11.37
   1  -7 -12  103.79   13.28
  -1   6  12  506.07   26.49
   1  -6 -12  573.87   31.55
  -1   6  12  531.66   29.60
   1  -6 -12  529.12   25.21
   1  -6 -12  557.42   30.96
  -1   5  12  452.17   26.61
   1  -5 -12  446.18   27.16
   1  -5 -12  419.16   21.70
  -1   5  12  444.09   24.31
   1  -5 -12  406.06   25.78
   1  -4 -12  276.77   17.06
  -1   4  12  330.14   20.17
   1  -4 -12  296.38   21.54
  -1   4  12  304.33   21.23
  -1   4  12  280.74   12.01
   1  -4 -12  278.28   20.97
  -1   3  12  254.25   17.69
   1  -3 -12  221.38   15.28
   1  -3 -12  257.67   19.71
  -1   3  12  236.30   18.39
  -1   3  12  213.04   11.41
   1  -3 -12  246.99   19.73
   1  -2 -12  818.35   36.08
   1  -2 -12  742.39   35.85
  -1   2  12  707.80   25.33
   1  -2 -12  800.36   31.00
  -1   2  12  709.88   31.71
   1  -1 -12 1094.11   38.30
  -1   1  12 1036.11   39.79
  -1   1  12 1152.78   48.76
   1  -1 -12 1100.59   43.51
  -1   1  12  996.24   33.24
   1  -1 -12 1028.93   43.98
   1   0 -12    6.79    3.93
  -1   0  12   11.11    4.69
  -1   0  12   11.59    7.35
   1   0 -12   13.52    5.72
  -1   0  12   15.17    4.04
   1   0 -12    7.37    5.31
   1   1 -12  282.36   17.83
  -1  -1  12  275.18   18.73
  -1  -1  12  297.69   23.57
   1   1 -12  284.63   20.35
  -1  -1  12  254.86   15.44
   1   1 -12  263.68   21.27
  -1  -2  12   73.38   12.86
   1   2 -12   79.74   10.90
   1   2 -12   62.84    9.03
  -1  -2  12   58.80    9.38
  -1  -2  12   62.62    7.98
   1   2 -12   84.60   12.37
   1   3 -12 1099.81   40.71
  -1  -3  12 1046.83   42.01
   1   3 -12 1119.29   44.39
  -1  -3  12 1056.03   38.35
  -1  -3  12 1138.99   49.57
  -1  -4  12   12.54    5.66
   1   4 -12    8.15    4.59
   1   4 -12   21.21    7.35
  -1  -4  12   15.54    5.49
  -1  -4  12    8.92    4.29
  -1  -4  12   13.47    7.06
  -1  -5  12  162.67   17.66
  -1  -5  12  190.31   16.79
   1   5 -12  139.62   13.83
   1   5 -12  173.27   16.46
  -1  -5  12  155.15   15.47
  -1  -5  12  152.37   13.80
   1   5 -12  159.36    8.29
  -1  -6  12   98.48   14.22
   1   6 -12  107.59   12.71
  -1  -6  12   95.30   12.70
   1   6 -12  103.91   13.50
  -1  -6  12   79.71   11.66
  -1  -6  12  101.74   11.84
   1   6 -12   94.88    7.70
  -1  -7  12  458.61   30.78
   1   7 -12  432.43   26.13
  -1  -7  12  465.13   28.55
   1   7 -12  503.51   29.96
  -1  -7  12  470.44   28.37
  -1  -7  12  438.32   26.18
   1   7 -12  449.27   19.96
  -1  -8  12  101.78   15.13
   1   8 -12  136.80   14.92
  -1  -8  12  119.49   15.15
   1   8 -12  120.65   15.03
  -1  -8  12  100.94   13.47
  -1  -8  12  114.19   13.68
   1   8 -12  107.11    9.99
  -1  -9  12   19.78    8.17
   1   9 -12   24.88    8.59
   1   9 -12   12.24    6.71
  -1  -9  12    9.96    6.36
  -1  -9  12    7.42    5.85
   1   9 -12   19.78    5.15
  -1 -10  12  223.92   21.76
   1  10 -12  217.62   20.07
   1  10 -12  232.68   21.77
  -1 -10  12  201.15   19.54
  -1 -10  12  212.26   19.96
   1  10 -12  188.06   15.46
  -1 -11  12  406.27   25.71
  -1 -11  12  411.78   30.31
   1  11 -12  438.69   29.60
   1  11 -12  417.01   29.94
  -1 -11  12  420.01   29.13
  -1 -11  12  404.94   28.57
   1  11 -12  383.93   23.88
  -1 -12  12  290.52   21.03
  -1 -12  12  301.16   25.99
  -1 -12  12  313.33   25.75
   1  12 -12  310.00   25.21
  -1 -12  12  314.42   25.49
   1  12 -12  278.43   21.06
  -1 -13  12   49.80   11.56
  -1 -13  12   65.55   12.98
   1  13 -12   50.34    9.49
   1  13 -12   58.51   12.04
  -1 -13  12   50.38   11.35
  -1 -14  12   29.35    9.12
  -1 -14  12   43.13   10.76
   1  14 -12   61.69   13.40
   1  14 -12   34.61    8.51
  -1 -14  12   43.27   11.41
  -1 -15  12   26.78    9.53
  -1 -15  12   29.42   10.26
   1  15 -12   40.71   11.96
  -1 -16  12  141.35   19.97
  -1 -16  12  132.59   18.57
   1  16 -12  139.25   19.85
  -1 -17  12   29.91   11.36
  -1 -17  12   36.27   11.22
   1  17 -12   18.33   10.42
  -1 -18  12   69.47   15.09
   1  18 -12   81.38   15.71
  -1 -18  12   78.42   15.49
   1  18 -12   45.74   13.06
   1  19 -12   20.92    9.70
   1 -20 -11   34.23   13.18
  -1  20  11   63.62   14.19
   1 -20 -11   46.95   14.03
   1 -19 -11    3.89    7.41
  -1  19  11   17.97    8.64
   1 -19 -11   -1.65    9.05
   1 -19 -11   13.57   10.05
  -1  18  11   72.34   14.80
   1 -18 -11   85.89   16.75
   1 -18 -11   57.46   15.20
   1 -18 -11   65.08   14.75
   1 -18 -11   80.87   16.25
   1 -17 -11  235.21   27.00
  -1  17  11  228.01   22.01
   1 -17 -11  241.23   25.61
  -1  17  11  201.40   22.94
   1 -16 -11  218.00   25.20
  -1  16  11  161.22   20.11
  -1  16  11  167.66   18.63
   1 -16 -11  186.65   22.23
  -1  15  11  108.60   16.41
   1 -15 -11  104.17   17.22
   1 -15 -11   81.00   14.41
  -1  15  11   74.95   12.44
  -1  14  11  237.42   22.93
   1 -14 -11  213.79   23.37
  -1  14  11  208.09   19.51
   1 -14 -11  184.90   20.70
  -1  14  11  205.12   18.54
  -1  13  11  415.43   26.87
  -1  13  11  416.59   29.77
   1 -13 -11  444.50   32.70
  -1  13  11  386.63   23.23
   1 -13 -11  394.21   29.30
  -1  13  11  426.61   26.02
  -1  12  11  133.19   14.57
   1 -12 -11  128.99   12.90
  -1  12  11  164.25   18.38
   1 -12 -11  117.52   16.45
  -1  12  11  136.65   13.77
   1 -12 -11   96.52   14.24
  -1  12  11  138.12   13.58
   1 -11 -11  366.32   27.77
  -1  11  11  365.39   26.30
  -1  11  11  381.59   24.12
   1 -11 -11  364.98   21.55
  -1  11  11  359.70   21.31
   1 -11 -11  328.62   25.10
  -1  10  11   48.83    8.33
   1 -10 -11   50.35   10.28
   1 -10 -11   48.90    7.81
  -1  10  11   35.04    6.50
   1 -10 -11   45.15    9.51
  -1  10  11   47.52   10.62
   1  -9 -11  313.55   24.30
  -1   9  11  323.52   23.50
  -1   9  11  323.53   21.26
   1  -9 -11  323.29   19.19
  -1   9  11  344.53   18.13
   1  -9 -11  353.05   24.49
  -1   8  11  302.46   19.81
   1  -8 -11  281.19   22.36
  -1   8  11  304.85   22.20
   1  -8 -11  286.05   17.63
  -1   8  11  292.49   15.29
   1  -8 -11  276.66   21.21
  -1   7  11  151.07   13.74
   1  -7 -11  165.94   16.57
  -1   7  11  166.10   16.16
   1  -7 -11  152.11   12.53
   1  -7 -11  166.17   15.83
  -1   7  11  172.17   10.10
  -1   6  11   70.67    9.16
   1  -6 -11   56.90    9.73
  -1   6  11   88.86   11.42
   1  -6 -11   61.72    7.86
  -1   6  11   73.71    5.54
   1  -6 -11   75.24   10.36
  -1   5  11  237.47   18.30
  -1   5  11  226.52    8.50
   1  -5 -11  260.28   19.68
  -1   5  11  249.77   16.87
   1  -5 -11  257.34   19.03
  -1   4  11  687.95   29.19
   1  -4 -11  669.89   26.81
   1  -4 -11  669.89   32.01
  -1   4  11  665.41   30.85
  -1   4  11  584.02   19.32
   1  -4 -11  640.28   31.47
  -1   3  11   51.33    3.57
  -1   3  11   52.99    7.83
   1  -3 -11   62.85    7.57
   1  -3 -11   75.51   10.26
  -1   3  11   70.13   10.09
  -1   3  11   54.78    5.42
   1  -3 -11   55.56    9.23
   1  -2 -11 1038.40   40.79
   1  -2 -11 1005.56   41.64
  -1   2  11 1009.45   31.29
  -1   2  11 1085.41   38.66
   1  -2 -11 1105.97   36.85
   1  -1 -11  582.78   25.72
  -1   1  11  710.17   29.48
  -1   1  11  700.90   35.00
   1  -1 -11  681.04   31.07
  -1   1  11  600.51   23.01
   1  -1 -11  600.41   30.77
   1   0 -11 1807.83   52.25
  -1   0  11 1840.39   55.00
  -1   0  11 1920.55   64.44
   1   0 -11 1900.45   58.29
  -1   0  11 1770.26   48.57
   1   0 -11 1813.94   59.51
  -1  -1  11 1045.19   38.85
   1   1 -11 1110.27   37.62
  -1  -1  11 1175.09   47.14
   1   1 -11 1095.36   41.06
  -1  -1  11 1074.43   34.78
   1   1 -11 1009.50   42.43
   1   1 -11  914.68   27.19
  -1  -2  11   75.99   12.40
  -1  -2  11   71.77    9.69
   1   2 -11   78.46    9.22
   1   2 -11   77.59   10.24
  -1  -2  11   69.95    8.11
   1   2 -11   75.26   10.79
  -1  -3  11   13.99    5.55
   1   3 -11    7.76    4.31
   1   3 -11   11.75    5.13
  -1  -3  11    3.82    4.42
  -1  -3  11    4.53    3.39
  -1  -3  11   17.75    7.62
  -1  -4  11  261.90   21.59
  -1  -4  11  269.99   18.90
   1   4 -11  284.26   18.31
   1   4 -11  290.91   20.05
  -1  -4  11  263.79   18.98
  -1  -4  11  244.53   16.60
   1   4 -11  251.88    9.82
  -1  -5  11  548.53   31.77
  -1  -5  11  494.19   26.99
   1   5 -11  494.17   25.64
   1   5 -11  504.93   27.93
  -1  -5  11  537.00   28.12
  -1  -5  11  481.38   24.90
   1   5 -11  463.76   17.80
  -1  -6  11  344.42   24.80
  -1  -6  11  284.32   20.57
   1   6 -11  274.29   19.51
   1   6 -11  295.56   21.35
  -1  -6  11  280.57   20.50
  -1  -6  11  293.74   19.66
   1   6 -11  283.31   14.52
  -1  -7  11   69.92   11.84
  -1  -7  11   62.50   10.62
   1   7 -11   65.39   10.58
   1   7 -11   86.77   11.79
  -1  -7  11   67.24   10.30
  -1  -7  11   88.15   11.84
   1   7 -11   76.02    7.92
  -1  -8  11  110.32   14.34
   1   8 -11  106.33   12.84
  -1  -8  11  105.15   13.42
   1   8 -11  113.41   13.80
  -1  -8  11  105.86   13.43
  -1  -8  11   93.71   12.22
   1   8 -11  127.07   11.07
  -1  -9  11  346.91   25.81
   1   9 -11  319.57   22.84
   1   9 -11  278.33   22.28
  -1  -9  11  337.79   23.93
  -1  -9  11  302.55   22.39
   1   9 -11  325.56   19.33
  -1  -9  11  299.08   15.88
   1  10 -11  285.19   22.31
  -1 -10  11  250.39   22.42
  -1 -10  11  243.91   20.87
  -1 -10  11  251.85   21.04
  -1 -10  11  242.17   14.63
  -1 -11  11   55.47    9.19
   1  11 -11   56.60   10.86
  -1 -11  11   38.90   10.38
  -1 -11  11   53.54   10.83
  -1 -11  11   53.29   10.89
  -1 -11  11   53.18    7.10
  -1 -12  11   65.25   11.94
   1  12 -11   61.21   12.32
  -1 -12  11   44.32   10.26
  -1 -12  11   65.41   12.39
  -1 -12  11   80.34   10.60
   1  13 -11  162.63   18.88
  -1 -13  11  181.39   19.58
  -1 -13  11  192.47   19.95
  -1 -13  11  166.79   18.80
   1  14 -11  203.07   21.58
  -1 -14  11  186.92   19.70
  -1 -14  11  136.52   17.72
  -1 -14  11  209.03   21.72
   1  15 -11   41.76   12.00
  -1 -15  11   58.83   12.68
  -1 -15  11   18.56    8.55
   1  16 -11  102.64   16.82
  -1 -16  11  104.59   16.80
  -1 -16  11  103.14   16.36
   1  17 -11   48.32   12.89
  -1 -17  11   53.05   12.71
  -1 -17  11   52.02   12.83
   1  18 -11  202.17   24.69
   1  18 -11  216.62   24.44
  -1 -18  11  202.09   23.69
  -1 -18  11  211.29   24.40
   1  19 -11   32.79   11.35
   1  19 -11   14.59    8.32
  -1 -19  11   37.22   12.17
  -1 -19  11   28.89   11.16
  -1  21  10    4.86    6.98
  -1  20  10   66.59   15.02
   1 -20 -10   81.71   17.41
   1 -20 -10   66.79   15.57
  -1  19  10   36.29   10.52
   1 -19 -10   39.51   12.31
   1 -19 -10   40.72   12.45
   1 -19 -10   54.80   14.40
   1 -18 -10   49.05   12.92
   1 -18 -10   57.07   13.77
  -1  18  10   73.72   13.18
  -1  18  10   74.17   14.92
   1 -18 -10   72.79   15.15
   1 -18 -10   78.59   15.17
   1 -17 -10  106.55   18.55
  -1  17  10   88.94   14.02
  -1  17  10   68.03   14.08
   1 -17 -10   94.00   16.28
   1 -17 -10   90.13   15.49
  -1  17  10  100.91   15.56
  -1  16  10  152.65   19.23
   1 -16 -10  184.07   22.74
  -1  16  10  148.32   17.21
   1 -16 -10  122.75   17.34
  -1  16  10  179.25   19.32
  -1  15  10  140.89   18.24
   1 -15 -10  146.77   19.96
  -1  15  10  146.66   16.46
  -1  15  10  163.96   17.77
   1 -15 -10  128.35   17.62
  -1  14  10  335.49   26.56
   1 -14 -10  366.04   29.80
  -1  14  10  327.92   23.86
   1 -14 -10  321.81   26.59
  -1  14  10  352.63   24.97
  -1  13  10  335.85   23.59
  -1  13  10  357.84   26.69
   1 -13 -10  369.06   29.18
  -1  13  10  312.60   19.60
   1 -13 -10  382.48   27.83
  -1  13  10  394.27   25.23
  -1  12  10  435.15   26.07
  -1  12  10  469.61   29.73
   1 -12 -10  446.46   31.03
  -1  12  10  422.86   23.45
   1 -12 -10  458.91   29.71
  -1  12  10  475.17   26.62
   1 -11 -10  752.64   39.40
   1 -11 -10  677.44   30.08
  -1  11  10  680.37   32.26
  -1  11  10  682.48   31.28
   1 -11 -10  689.43   36.05
  -1  11  10  678.64   35.83
   1 -10 -10  429.99   28.51
   1 -10 -10  401.66   21.60
  -1  10  10  371.37   22.66
  -1  10  10  418.41   22.35
   1 -10 -10  442.47   27.52
  -1  10  10  419.52   26.97
   1  -9 -10  307.52   23.17
  -1   9  10  301.39   21.84
  -1   9  10  301.62   19.65
   1  -9 -10  344.14   19.17
  -1   9  10  321.18   18.05
   1  -9 -10  278.53   21.26
  -1   8  10   29.94    5.88
   1  -8 -10   43.40    9.41
  -1   8  10   47.17    8.79
   1  -8 -10   31.52    5.96
   1  -8 -10   37.59    7.78
  -1   8  10   47.86    6.42
  -1   7  10  419.63   22.15
   1  -7 -10  409.99   25.43
  -1   7  10  434.10   25.11
   1  -7 -10  405.15   20.41
   1  -7 -10  402.02   24.22
  -1   7  10  432.93   18.37
  -1   6  10   47.06    7.56
   1  -6 -10   50.65    8.95
  -1   6  10   48.19    8.37
   1  -6 -10   61.02    7.32
  -1   6  10   54.12    5.47
   1  -6 -10   54.38    8.69
  -1   5  10  363.22   21.87
   1  -5 -10  368.32   22.50
  -1   5  10  388.92   20.70
  -1   5  10  388.47   14.03
   1  -5 -10  382.98   22.81
  -1   4  10  137.89    8.15
  -1   4  10  154.12   12.36
  -1   4  10  129.53    6.15
   1  -4 -10  144.24   13.33
  -1   4  10  144.71   13.28
  -1   4  10  109.48    6.76
   1  -4 -10  141.34   13.33
  -1   3  10  674.51   19.86
  -1   3  10  734.35   29.37
   1  -3 -10  786.39   28.17
   1  -3 -10  762.01   32.45
  -1   3  10  783.61   32.33
  -1   3  10  685.48   22.22
   1  -3 -10  740.52   32.43
   1  -2 -10  965.92   33.24
  -1   2  10  989.93   35.29
   1  -2 -10  954.69   37.28
  -1   2  10  987.53   37.19
  -1   2  10  916.17   28.51
   1  -2 -10  979.36   38.55
  -1   1  10  505.57   27.95
   1  -1 -10  482.26   24.52
   1  -1 -10  496.39   21.80
  -1   1  10  498.32   23.08
  -1   1  10  446.33   18.40
   1  -1 -10  430.20   24.28
  -1   0  10  907.53   38.68
   1   0 -10  885.46   33.44
   1   0 -10  935.10   30.55
  -1   0  10  898.72   31.93
  -1   0  10  856.32   27.03
   1   0 -10  846.86   34.68
  -1  -1  10  282.34   20.71
   1   1 -10  294.43   18.68
  -1  -1  10  293.48   17.67
   1   1 -10  271.95   16.14
  -1  -1  10  264.76   14.57
   1   1 -10  236.02   18.12
   1   1 -10  251.42   11.41
  -1  -2  10 2521.01   69.92
   1   2 -10 2679.59   68.57
   1   2 -10 2640.49   72.08
  -1  -2  10 2453.37   65.20
  -1  -2  10 2693.79   78.49
  -1  -3  10  461.65   27.12
   1   3 -10  445.66   21.97
  -1  -3  10  429.95   22.64
   1   3 -10  407.38   22.79
  -1  -3  10  422.66   23.06
  -1  -3  10  406.04   20.21
   1   3 -10  389.07   11.37
  -1  -4  10  574.29   27.62
   1   4 -10  587.42   26.47
   1   4 -10  632.00   29.15
  -1  -4  10  558.53   27.64
  -1  -4  10  576.24   25.71
   1   4 -10  549.23   18.03
  -1  -5  10   13.92    6.22
  -1  -5  10   11.56    5.22
   1   5 -10   19.83    5.88
   1   5 -10   27.84    6.90
  -1  -5  10   17.89    5.58
  -1  -5  10   12.70    4.99
   1   5 -10   18.64    3.27
  -1  -6  10  852.38   38.96
   1   6 -10  782.39   33.31
  -1  -6  10  781.02   34.58
   1   6 -10  780.13   34.72
  -1  -6  10  727.32   33.62
  -1  -6  10  745.78   32.50
   1   6 -10  754.02   26.61
  -1  -7  10  441.30   27.74
  -1  -7  10  423.35   25.32
   1   7 -10  494.10   25.99
   1   7 -10  455.11   26.22
  -1  -7  10  502.78   26.94
  -1  -7  10  440.39   24.94
  -1  -7  10  458.19   19.08
   1   7 -10  435.68   20.46
   1   8 -10  388.86   23.66
  -1  -8  10  355.09   23.70
  -1  -8  10  371.49   25.45
  -1  -8  10  368.12   23.74
  -1  -8  10  351.56   22.89
  -1  -8  10  380.64   17.53
   1   9 -10  234.94   19.13
  -1  -9  10  241.66   20.53
  -1  -9  10  216.72   18.44
  -1  -9  10  183.57   17.06
  -1  -9  10  212.98   13.31
   1  10 -10   83.93   12.25
  -1 -10  10   94.76   13.14
  -1 -10  10  109.02   13.50
  -1 -10  10   78.45   11.69
  -1 -10  10   77.62    8.29
  -1 -11  10  390.10   22.47
   1  11 -10  463.85   28.68
  -1 -11  10  389.20   27.10
  -1 -11  10  375.26   25.86
  -1 -11  10  392.40   26.85
  -1 -11  10  385.21   19.99
  -1 -12  10  189.92   15.14
  -1 -12  10  170.94   18.16
  -1 -12  10  185.04   18.62
   1  12 -10  198.57   19.57
  -1 -12  10  193.21   19.32
  -1 -12  10  179.71   13.68
  -1 -13  10   29.74    8.40
  -1 -13  10   49.75   10.93
  -1 -13  10   54.70   11.81
  -1 -13  10   33.75    6.31
   1  13 -10   44.89   11.24
  -1 -14  10   13.08    6.31
  -1 -14  10   13.23    7.05
  -1 -14  10   10.71    6.19
   1  14 -10   10.05    8.26
   1  15 -10  196.49   21.27
  -1 -15  10  222.26   22.58
  -1 -15  10  172.03   19.70
   1  16 -10  128.43   18.45
  -1 -16  10   85.19   14.69
  -1 -16  10  114.24   16.35
   1  17 -10   58.48   13.50
  -1 -17  10   60.83   13.44
  -1 -17  10   76.22   14.17
   1  18 -10   48.65   12.25
   1  18 -10   56.87   13.57
  -1 -18  10   57.62   13.50
  -1 -18  10   40.29   11.78
   1  19 -10   20.93   10.42
   1  19 -10   15.66    8.82
  -1 -19  10   25.65   10.38
  -1 -19  10   44.12   12.74
   1  20 -10   61.51   13.93
   1  20 -10   27.06   11.31
  -1 -20  10   69.30   15.05
  -1 -20  10   52.65   14.23
  -1  21   9   60.97   14.61
   1 -21  -9   40.03   12.21
   1 -21  -9   50.03   14.34
  -1  20   9   35.97   10.71
   1 -20  -9   34.87   11.76
   1 -20  -9   38.22   12.35
   1 -19  -9   39.57   12.74
  -1  19   9   17.02    7.56
  -1  19   9    9.24    7.75
   1 -19  -9   23.99   11.02
  -1  19   9    9.88    8.36
  -1  18   9   50.68   12.82
  -1  18   9   39.83   10.16
   1 -18  -9   62.75   14.60
   1 -18  -9   58.29   14.54
   1 -18  -9   48.64   12.92
   1 -17  -9   77.48   15.97
  -1  17   9   77.74   13.10
  -1  17   9   89.25   14.88
   1 -17  -9   63.00   13.78
   1 -17  -9   72.84   14.07
  -1  16   9   24.05    8.24
  -1  16   9   40.18    9.67
   1 -16  -9   30.22   10.37
   1 -16  -9   32.78   10.14
  -1  15   9   36.35    9.97
  -1  15   9   38.51    9.02
   1 -15  -9   39.68   11.25
   1 -15  -9   30.76    9.77
  -1  14   9  534.06   32.92
  -1  14   9  524.66   30.12
   1 -14  -9  497.02   32.56
   1 -14  -9  598.93   37.43
   1 -13  -9  349.46   27.65
  -1  13   9  303.48   21.73
  -1  13   9  307.18   24.00
  -1  13   9  290.85   17.56
   1 -13  -9  368.17   26.51
   1 -12  -9  842.59   42.07
  -1  12   9  721.55   33.94
  -1  12   9  773.78   38.13
  -1  12   9  698.66   29.82
   1 -12  -9  737.98   37.76
   1 -11  -9  301.97   23.67
   1 -11  -9  312.11   18.63
  -1  11   9  252.39   18.38
  -1  11   9  269.67   21.25
  -1  11   9  266.38   17.14
   1 -11  -9  243.89   20.33
  -1  10   9  486.79   27.79
   1 -10  -9  433.64   27.76
  -1  10   9  454.72   24.35
   1 -10  -9  468.84   22.94
   1 -10  -9  444.80   26.75
  -1  10   9  452.17   24.01
  -1   9   9  440.69   25.61
   1  -9  -9  444.34   27.08
  -1   9   9  420.64   22.47
   1  -9  -9  389.54   20.36
  -1   9   9  441.76   21.84
   1  -9  -9  414.79   25.08
   1  -8  -9  300.56   16.99
  -1   8   9  327.06   18.93
  -1   8   9  352.71   22.02
   1  -8  -9  328.57   22.23
   1  -8  -9  304.60    8.59
  -1   8   9  324.63   17.17
   1  -8  -9  272.66   19.46
  -1   7   9  142.60   13.90
  -1   7   9  155.75   12.51
   1  -7  -9  157.99   11.86
  -1   7   9  170.35   11.23
   1  -7  -9  136.86   13.22
  -1   6   9  229.59   14.99
   1  -6  -9  221.12   16.70
  -1   6   9  217.52   16.31
   1  -6  -9  195.93   12.94
   1  -6  -9  181.76   15.12
  -1   6   9  211.88   11.67
  -1   5   9  897.73   35.52
   1  -5  -9  889.44   35.81
  -1   5   9  921.47   32.81
   1  -5  -9  893.92   35.64
  -1   5   9  871.13   26.32
  -1   4   9  104.40    7.23
  -1   4   9  113.40   10.05
  -1   4   9   99.72   10.55
  -1   4   9  110.31    6.42
   1  -4  -9   88.30   10.25
  -1   4   9  111.09    6.41
   1  -4  -9  114.76   11.55
  -1   3   9  399.48   12.34
   1  -3  -9  411.17   21.66
  -1   3   9  356.73   13.07
  -1   3   9  411.68   21.38
  -1   3   9  361.85   14.03
   1  -3  -9  377.11   20.97
   1  -2  -9   50.03    7.89
  -1   2   9   69.20    9.84
   1  -2  -9   51.90    7.47
  -1   2   9   66.20    8.48
  -1   2   9   64.52    5.65
  -1   2   9   63.17    3.53
  -1   1   9 1007.24   39.37
   1  -1  -9  947.77   35.17
   1  -1  -9  936.37   31.57
  -1   1   9  932.12   28.41
   1  -1  -9  909.47   35.72
  -1   0   9 1155.53   41.85
   1   0  -9 1145.28   37.44
  -1   0   9 1167.55   36.13
   1   0  -9 1157.69   34.31
  -1   0   9 1100.72   30.91
   1   0  -9 1139.76   39.13
  -1  -1   9  471.77   21.52
   1   1  -9  467.80   20.20
   1   1  -9  462.02   22.41
  -1  -1   9  433.34   18.21
   1   1  -9  423.30   22.99
   1   2  -9  144.71   11.18
  -1  -2   9  165.07   12.60
   1   2  -9  152.44   12.60
   1   2  -9  118.05    8.88
  -1  -2   9  126.01   11.74
  -1  -2   9  132.12   10.08
  -1  -2   9  130.68   13.67
  -1  -3   9  657.74   31.50
   1   3  -9  625.48   26.01
  -1  -3   9  597.38   26.57
   1   3  -9  614.69   27.49
  -1  -3   9  608.11   27.25
  -1  -3   9  606.49   24.91
   1   3  -9  597.86   16.84
  -1  -4   9 2182.69   66.87
  -1  -4   9 2058.79   61.33
   1   4  -9 2228.77   60.64
   1   4  -9 2179.14   62.72
  -1  -4   9 2124.68   61.97
  -1  -4   9 2044.85   58.67
   1   4  -9 2039.15   49.83
  -1  -5   9  513.04   27.85
  -1  -5   9  473.06   24.36
   1   5  -9  489.05   23.65
   1   5  -9  450.89   24.49
  -1  -5   9  441.28   23.72
  -1  -5   9  447.64   22.68
   1   5  -9  490.27   18.54
  -1  -6   9  413.70   24.66
  -1  -6   9  359.79   21.47
   1   6  -9  362.28   20.71
   1   6  -9  377.22   22.12
  -1  -6   9  374.52   21.82
  -1  -6   9  320.45   19.75
  -1  -6   9  345.00   15.65
  -1  -7   9   30.21    7.40
   1   7  -9   26.62    6.56
  -1  -7   9   20.63    6.28
  -1  -7   9   23.30    6.49
  -1  -7   9   27.93    6.55
  -1  -7   9   21.47    4.02
   1   8  -9  264.78   18.72
  -1  -8   9  256.77   19.83
  -1  -8   9  255.11   18.78
  -1  -8   9  221.23   17.45
  -1  -8   9  210.52   12.84
   1   9  -9  454.08   26.14
  -1  -9   9  469.23   27.73
  -1  -9   9  431.71   25.50
  -1  -9   9  404.06   25.20
  -1  -9   9  419.66   19.52
   1  10  -9  432.91   26.08
  -1 -10   9  450.50   27.32
  -1 -10   9  409.52   25.46
  -1 -10   9  414.22   26.14
  -1 -10   9  381.64   19.39
  -1 -11   9   99.46   10.36
   1  11  -9  107.59   13.63
  -1 -11   9  115.17   14.13
  -1 -11   9  118.38   14.23
  -1 -11   9  110.19   13.57
  -1 -11   9   98.43    9.81
  -1 -12   9  165.78   13.27
  -1 -12   9  192.66   18.26
  -1 -12   9  163.79   17.38
   1  12  -9  180.00   18.29
  -1 -12   9  221.28   20.12
  -1 -12   9  169.07   13.43
  -1 -13   9  332.73   24.36
  -1 -13   9  336.67   25.10
   1  13  -9  356.11   26.16
  -1 -13   9  342.56   25.93
  -1 -13   9  296.60   18.96
  -1 -14   9   79.37   12.01
   1  14  -9   90.46   14.42
  -1 -14   9   70.34    9.69
  -1 -14   9  101.99   15.28
  -1 -14   9   82.25   13.23
   1  15  -9  148.97   18.76
  -1 -15   9  130.67   13.36
  -1 -15   9  143.19   18.25
  -1 -15   9  134.18   17.11
  -1 -16   9    8.30    7.93
  -1 -16   9   16.97    8.65
   1  16  -9   14.55    8.47
  -1 -17   9   92.14   15.42
  -1 -17   9   92.93   15.81
   1  17  -9   67.86   14.14
   1  17  -9   99.53   16.78
  -1 -18   9   66.41   14.15
  -1 -18   9   77.25   14.30
   1  18  -9   68.31   14.50
   1  18  -9   36.93   10.81
  -1 -19   9  103.16   16.89
  -1 -19   9   97.30   16.56
   1  19  -9   84.77   16.20
   1  19  -9   96.77   16.83
  -1 -20   9   24.26    9.85
  -1 -20   9   31.76   11.97
   1  20  -9   45.77   12.67
   1  20  -9   42.91   13.17
   1 -21  -8   88.69   17.38
   1 -21  -8  110.65   19.32
  -1  21   8   82.63   15.90
   1 -20  -8   42.24   13.09
   1 -20  -8   57.89   14.12
  -1  20   8   47.60   12.19
   1 -19  -8  162.21   21.79
   1 -19  -8  190.04   23.22
  -1  19   8  166.22   20.56
   1 -18  -8    5.04    7.02
   1 -18  -8   27.21   10.84
   1 -18  -8    8.43    9.01
  -1  18   8    7.86    7.34
   1 -17  -8  125.39   19.32
   1 -17  -8  101.72   17.34
   1 -17  -8   92.94   15.44
  -1  17   8  140.57   17.94
   1 -16  -8   86.56   15.89
   1 -16  -8   70.81   13.54
  -1  16   8   88.79   13.69
   1 -16  -8   73.82   13.46
  -1  15   8  104.01   14.87
   1 -15  -8  140.12   18.50
   1 -15  -8  117.85   16.32
  -1  14   8   74.74   12.08
   1 -14  -8   84.72   13.50
   1 -14  -8  111.16   15.87
  -1  13   8  232.35   20.15
  -1  13   8  197.93   13.04
   1 -13  -8  187.81   18.60
   1 -13  -8  240.08   22.00
  -1  12   8  522.09   29.80
  -1  12   8  443.79   21.42
   1 -12  -8  529.88   30.23
   1 -12  -8  523.24   31.88
   1 -11  -8  649.95   34.56
  -1  11   8  577.85   25.16
  -1  11   8  624.44   31.81
  -1  11   8  581.44   28.04
   1 -11  -8  630.86   27.62
   1 -11  -8  608.73   31.99
  -1  10   8  484.58   27.08
  -1  10   8  470.77   23.99
   1 -10  -8  455.34   22.30
   1 -10  -8  498.04   28.78
   1 -10  -8  446.98   26.12
  -1   9   8  311.46   21.20
   1  -9  -8  297.60   16.97
  -1   9   8  316.98   18.83
   1  -9  -8  300.20   20.10
   1  -9  -8  287.00   20.96
   1  -8  -8  503.03   27.02
   1  -8  -8  469.36   21.40
  -1   8   8  505.28   23.23
  -1   8   8  529.71   26.42
   1  -8  -8  466.64   14.21
   1  -8  -8  481.84   25.26
  -1   8   8  537.94   23.10
   1  -7  -8 1012.51   39.62
  -1   7   8 1066.22   35.60
   1  -7  -8  974.86   33.15
  -1   7   8 1015.82   38.43
   1  -7  -8  979.46   24.28
   1  -7  -8  974.00   37.63
  -1   7   8 1038.84   33.43
   1  -6  -8  677.90   29.70
   1  -6  -8  637.71   24.43
  -1   6   8  646.03   28.54
   1  -6  -8  620.86   16.85
  -1   6   8  684.53   23.67
   1  -6  -8  606.80   27.67
   1  -5  -8   11.74    4.95
   1  -5  -8    6.39    2.92
  -1   5   8   17.38    4.80
   1  -5  -8   19.95    2.23
  -1   5   8   23.48    3.61
   1  -5  -8   10.41    4.09
  -1   4   8   77.92    9.00
  -1   4   8   63.29    5.51
  -1   4   8   61.17    4.50
   1  -4  -8   56.79    7.95
   1  -4  -8   57.97    7.69
  -1   4   8   78.16    5.72
   1  -3  -8  145.78   11.80
  -1   3   8  133.08    7.23
  -1   3   8  132.90    7.36
  -1   3   8  147.17    7.23
   1  -3  -8  138.04   11.57
   1  -2  -8  407.09   20.32
  -1   2   8  435.87   13.20
  -1   2   8  409.72   12.27
  -1   2   8  425.93   15.41
   1  -2  -8  393.49   20.63
  -1   1   8  658.25   29.41
  -1   1   8  614.03   20.80
   1  -1  -8  619.44   17.65
   1  -1  -8  670.01   27.58
   1  -1  -8  707.52   27.20
  -1   0   8  337.68   20.04
  -1   0   8  327.40   14.27
   1   0  -8  285.70   11.53
   1   0  -8  339.77   18.86
   1   0  -8  350.63   18.15
   1   1  -8 1284.04   40.46
  -1  -1   8 1212.08   35.60
   1   1  -8 1178.16   33.07
   1   2  -8  952.53   31.98
   1   2  -8  882.60   28.73
   1   2  -8  962.88   33.80
  -1  -2   8  962.38   33.90
  -1  -2   8  922.91   30.35
  -1  -2   8  986.60   37.93
  -1  -3   8 1910.72   58.86
   1   3  -8 1891.39   52.43
  -1  -3   8 1886.33   53.65
   1   3  -8 1830.50   53.92
  -1  -3   8 1814.45   53.66
  -1  -3   8 1804.88   50.77
   1   3  -8 1826.44   42.42
  -1  -4   8   16.20    5.25
  -1  -4   8   21.73    5.62
   1   4  -8   15.58    4.62
   1   4  -8   13.26    4.56
  -1  -4   8   11.35    4.66
  -1  -4   8   16.63    4.61
   1   4  -8   15.14    2.71
  -1  -5   8  617.65   28.71
   1   5  -8  559.65   24.83
  -1  -5   8  540.11   25.23
   1   5  -8  548.19   25.42
  -1  -5   8  526.81   25.08
  -1  -5   8  515.29   23.92
  -1  -5   8  526.08   19.63
   1   6  -8 1023.87   36.86
  -1  -6   8 1011.91   37.89
  -1  -6   8 1072.71   40.83
  -1  -6   8 1008.16   37.58
  -1  -6   8 1016.30   36.96
  -1  -6   8  963.68   30.38
  -1  -7   8  874.34   35.20
   1   7  -8  899.20   34.29
  -1  -7   8  802.29   35.44
  -1  -7   8  835.09   33.97
  -1  -7   8  796.55   33.45
  -1  -7   8  789.51   27.16
   1   8  -8  517.40   27.28
  -1  -8   8  541.17   28.21
  -1  -8   8  532.20   26.82
  -1  -8   8  519.33   26.87
  -1  -8   8  513.44   21.16
   1   9  -8   11.26    5.52
  -1  -9   8    8.95    4.27
  -1  -9   8   10.76    4.63
  -1  -9   8    3.21    2.16
   1  10  -8  307.88   21.51
  -1 -10   8  321.36   21.87
  -1 -10   8  278.81   20.30
  -1 -10   8  296.35   16.62
  -1 -10   8  302.08   17.41
  -1 -11   8  329.30   18.10
   1  11  -8  326.70   22.70
  -1 -11   8  349.64   23.18
  -1 -11   8  283.16   21.21
  -1 -11   8  315.49   22.73
  -1 -11   8  314.33   17.96
  -1 -12   8  423.00   20.30
  -1 -12   8  415.14   25.92
  -1 -12   8  405.35   26.43
   1  12  -8  425.28   27.12
  -1 -12   8  418.55   27.25
  -1 -12   8  415.10   21.86
  -1 -13   8   47.62    9.18
  -1 -13   8   56.53   11.36
  -1 -13   8   59.07   10.53
  -1 -13   8   50.72    7.91
   1  13  -8   57.44   10.77
  -1 -14   8  106.56   13.55
  -1 -14   8  125.75   16.08
  -1 -14   8  119.03   15.80
  -1 -14   8  135.34   13.19
   1  14  -8  153.00   17.63
   1  15  -8  352.25   27.48
  -1 -15   8  319.24   25.56
  -1 -15   8  269.10   19.93
  -1 -15   8  334.83   26.77
   1  16  -8   85.56   14.81
  -1 -16   8   71.64   10.78
  -1 -16   8   63.40   12.92
  -1 -16   8   77.01   13.52
   1  17  -8   65.75   13.39
   1  17  -8   87.46   15.39
  -1 -17   8   77.46   11.40
  -1 -17   8   97.61   15.94
  -1 -17   8   89.32   15.67
   1  18  -8   18.06    9.43
   1  18  -8   10.93    7.17
  -1 -18   8   16.89    9.41
  -1 -18   8   17.32    9.24
   1  19  -8  122.58   18.45
   1  19  -8  133.71   18.93
  -1 -19   8  141.35   19.29
  -1 -19   8   94.90   16.05
   1  20  -8   61.01   14.17
   1  20  -8   44.68   13.40
  -1 -20   8   87.50   16.53
  -1 -20   8   63.95   14.62
   1  21  -8   72.26   14.89
   1  21  -8   73.96   15.66
  -1 -21   8   90.97   16.56
  -1 -21   8   65.54   14.90
  -1  22   7   58.18   13.72
  -1  21   7  131.95   18.95
   1 -21  -7  103.24   18.48
   1 -21  -7  118.67   20.07
  -1  20   7   49.13   12.59
   1 -20  -7   72.73   15.74
   1 -20  -7   62.12   14.39
  -1  19   7  189.66   21.73
   1 -19  -7  158.51   21.43
   1 -19  -7  176.96   22.04
  -1  18   7   83.33   14.89
   1 -18  -7   68.21   13.73
   1 -18  -7   59.21   13.17
  -1  17   7  106.66   15.35
   1 -17  -7  127.22   17.96
   1 -17  -7  144.41   20.22
  -1  16   7   -0.92    6.65
   1 -16  -7   11.67    7.23
   1 -16  -7    3.71    7.31
   1 -16  -7   -4.16    8.10
  -1  15   7  209.90   20.18
   1 -15  -7  214.82   20.88
   1 -15  -7  216.92   22.40
  -1  14   7   40.64    9.44
   1 -14  -7   39.67    9.36
   1 -14  -7   32.24    9.31
  -1  13   7  482.80   28.65
   1 -13  -7  399.48   26.68
  -1  13   7  422.74   18.44
   1 -13  -7  463.34   30.36
  -1  12   7  257.77   19.89
   1 -12  -7  241.56   19.81
  -1  12   7  224.78   13.41
   1 -12  -7  293.21   22.91
  -1  11   7  525.67   28.01
   1 -11  -7  508.22   27.99
  -1  11   7  458.28   20.58
   1 -11  -7  471.99   28.77
   1 -10  -7  936.98   39.95
   1 -10  -7  860.51   32.14
  -1  10   7  911.15   37.37
  -1  10   7  798.43   29.63
   1 -10  -7  836.39   36.24
  -1   9   7 2013.00   61.52
   1  -9  -7 1993.16   63.47
   1  -9  -7 1981.54   55.63
   1  -9  -7 1958.61   60.94
  -1   8   7 1353.83   42.11
   1  -8  -7 1362.08   41.19
  -1   8   7 1387.18   46.28
   1  -8  -7 1433.25   48.50
   1  -8  -7 1309.74   33.32
   1  -8  -7 1275.45   44.92
   1  -7  -7  167.26   11.21
  -1   7   7  160.15   13.17
   1  -7  -7  170.54   14.26
   1  -7  -7  157.48    7.38
   1  -7  -7  158.29   12.82
   1  -6  -7  896.44   29.48
  -1   6   7  917.98   33.65
   1  -6  -7  868.36   33.71
   1  -6  -7  855.96   22.52
   1  -6  -7  865.57   32.64
  -1   6   7  922.02   29.25
   1  -5  -7  327.98   15.53
   1  -5  -7  373.89   19.56
  -1   5   7  365.97   18.97
   1  -5  -7  316.07   10.88
  -1   5   7  368.15   15.02
   1  -5  -7  291.34   17.03
   1  -4  -7 1630.66   48.36
  -1   4   7 1658.56   40.98
   1  -4  -7 1518.78   46.84
  -1   4   7 1515.73   37.56
   1  -4  -7 1677.00   37.50
  -1   4   7 1625.94   44.87
   1  -3  -7   88.35    8.51
  -1   3   7   84.59    5.67
   1  -3  -7   96.68    8.98
  -1   3   7   88.76    5.79
  -1   3   7   73.74    5.27
   1  -3  -7   86.70    5.22
  -1   3   7   88.10    7.73
  -1   2   7  625.26   22.91
  -1   2   7  601.45   16.56
  -1   2   7  635.70   17.81
   1  -2  -7  629.69   24.78
  -1   2   7  591.89   18.79
   1  -2  -7  626.69   24.93
  -1   1   7   71.23    8.53
   1  -1  -7   83.08    8.13
   1  -1  -7   87.59    7.30
  -1   1   7   84.47    7.44
  -1   1   7   81.54    5.97
   1  -1  -7   71.82    4.80
   1  -1  -7   90.23    8.83
  -1   0   7 2627.57   69.63
  -1   0   7 2607.67   63.32
   1   0  -7 2649.60   65.20
  -1   0   7 2415.63   58.92
   1   0  -7 2414.82   56.42
   1   0  -7 2459.51   65.85
  -1  -1   7  110.00    9.07
  -1  -1   7  103.26    9.47
   1   1  -7  123.23    7.60
   1   1  -7  112.55    9.45
  -1  -1   7  115.57    8.07
  -1  -1   7  116.10   10.86
  -1  -2   7  157.66   12.68
  -1  -2   7  138.83   10.77
   1   2  -7  122.64    8.76
   1   2  -7  128.13   10.23
  -1  -2   7  147.77    9.67
   1   2  -7  138.41    5.35
  -1  -3   7 1331.94   43.91
   1   3  -7 1264.68   40.04
  -1  -3   7 1312.10   40.55
  -1  -3   7 1302.52   38.33
   1   3  -7 1260.29   31.59
  -1  -4   7 1216.30   41.90
   1   4  -7 1213.45   37.86
  -1  -4   7 1165.20   38.41
   1   4  -7 1199.22   38.75
  -1  -4   7 1187.12   38.58
  -1  -4   7 1164.52   37.12
  -1  -4   7 1151.04   32.61
   1   5  -7 1392.90   42.41
  -1  -5   7 1333.91   42.96
  -1  -5   7 1421.23   46.28
  -1  -5   7 1365.07   43.02
  -1  -5   7 1315.27   41.95
  -1  -5   7 1294.65   36.40
  -1  -6   7  172.16   13.14
  -1  -6   7  171.65   14.03
  -1  -6   7  163.21   13.09
   1   6  -7  168.50   12.92
  -1  -6   7  156.89    9.89
  -1  -7   7  407.31   21.75
  -1  -7   7  475.46   24.27
   1   7  -7  461.76   22.64
  -1  -7   7  425.82   18.05
  -1  -8   7  329.85   19.65
  -1  -8   7  350.74   20.95
   1   8  -7  318.24   19.41
  -1  -8   7  293.09   15.29
  -1  -9   7  652.33   30.46
  -1  -9   7  683.98   31.29
  -1  -9   7  680.27   25.91
   1   9  -7  699.27   31.23
   1  10  -7  507.58   27.18
  -1 -10   7  499.82   26.60
  -1 -10   7  544.72   27.33
  -1 -10   7  459.57   21.72
  -1 -10   7  497.21   21.88
  -1 -11   7  103.18    9.04
  -1 -11   7  114.09   12.30
   1  11  -7   97.61   12.50
  -1 -11   7  110.62   12.86
  -1 -11   7  106.10   10.17
  -1 -12   7  347.70   16.87
  -1 -12   7  378.11   23.31
  -1 -12   7  353.57   23.95
  -1 -12   7  361.14   20.21
   1  12  -7  339.29   23.65
  -1 -13   7  181.99   16.18
  -1 -13   7  183.31   18.43
  -1 -13   7  135.13   15.13
  -1 -13   7  161.89   13.85
   1  13  -7  192.12   18.39
  -1 -14   7  295.28   20.93
   1  14  -7  317.87   24.62
  -1 -14   7  259.85   18.98
  -1 -14   7  281.52   22.80
  -1 -14   7  273.57   23.09
   1  15  -7   49.94   11.42
  -1 -15   7   22.70    6.32
  -1 -15   7   32.00    9.60
  -1 -15   7   22.50    9.44
   1  16  -7  135.83   17.34
   1  16  -7  146.92   18.44
  -1 -16   7  142.87   14.98
  -1 -16   7  157.68   18.84
  -1 -16   7  145.57   17.82
   1  17  -7   59.83   12.59
   1  17  -7   51.73   11.63
  -1 -17   7   53.07    9.41
  -1 -17   7   46.52   11.63
  -1 -17   7   52.32   12.05
   1  18  -7  177.63   21.31
   1  18  -7  159.04   19.62
  -1 -18   7  140.14   16.00
  -1 -18   7  166.97   20.09
  -1 -18   7  163.80   20.28
   1  19  -7   10.33    7.41
   1  19  -7   11.46    6.69
  -1 -19   7   14.25    6.84
  -1 -19   7   24.98    9.34
  -1 -19   7   13.78    8.19
   1  20  -7    1.17    7.24
   1  20  -7   18.00    9.57
  -1 -20   7   13.48    8.02
  -1 -20   7   18.31    9.05
   1  21  -7   23.43    8.95
   1  21  -7   40.80   12.04
  -1 -21   7   47.95   13.24
  -1 -21   7   39.93   11.81
  -1  22   6  107.25   18.14
   1 -22  -6  118.92   19.46
   1 -22  -6  126.34   20.43
  -1  21   6  114.45   18.00
   1 -21  -6  110.13   19.08
   1 -21  -6  149.67   21.36
  -1  20   6  287.22   26.90
   1 -20  -6  219.92   25.10
   1 -20  -6  247.85   26.77
  -1  19   6   64.01   13.38
   1 -19  -6   66.55   14.02
   1 -19  -6   67.05   14.78
  -1  18   6  102.43   15.75
   1 -18  -6  138.54   19.03
   1 -18  -6   92.34   16.18
  -1  17   6   66.69   12.10
   1 -17  -6   51.87   12.36
  -1  16   6  135.67   16.56
   1 -16  -6   90.73   14.30
   1 -16  -6  138.35   18.44
  -1  15   6   57.01   10.82
   1 -15  -6   54.37   10.87
   1 -15  -6   43.82   10.40
   1 -15  -6   54.92   12.29
  -1  14   6   25.75    7.93
   1 -14  -6   22.48    6.80
   1 -14  -6   33.22    9.30
  -1  13   6  279.61   20.88
   1 -13  -6  266.56   21.17
  -1  13   6  249.03   11.93
   1 -13  -6  289.27   23.26
  -1  12   6  157.57   15.21
   1 -12  -6  152.13   15.39
  -1  12   6  130.94    8.98
   1 -12  -6  148.89   16.15
  -1  11   6  329.85   21.11
   1 -11  -6  292.87   20.34
  -1  11   6  312.02   14.88
   1 -11  -6  302.92   22.26
  -1  10   6  379.51   21.83
   1 -10  -6  368.87   22.08
  -1  10   6  330.18   15.88
   1 -10  -6  328.44   22.05
  -1   9   6  758.67   31.21
   1  -9  -6  722.12   32.88
   1  -9  -6  715.32   27.39
   1  -9  -6  668.58   30.21
   1  -8  -6 1182.69   35.99
  -1   8   6 1172.53   40.10
   1  -8  -6 1174.15   41.81
   1  -8  -6 1058.28   29.86
   1  -8  -6 1047.82   38.48
   1  -7  -6 1455.50   41.57
  -1   7   6 1534.13   46.39
   1  -7  -6 1484.19   47.36
   1  -7  -6 1420.25   35.67
   1  -7  -6 1385.88   44.93
   1  -6  -6 1103.07   33.64
  -1   6   6 1163.95   37.92
   1  -6  -6 1123.86   28.37
   1  -6  -6 1109.76   36.93
   1  -6  -6 1137.84   38.70
  -1   5   6  708.78   24.45
   1  -5  -6  700.89   24.02
   1  -5  -6  681.02   19.09
  -1   5   6  775.96   24.36
   1  -5  -6  671.43   26.21
   1  -5  -6  736.43   28.07
  -1   4   6  586.15   21.06
   1  -4  -6  537.11   22.82
   1  -4  -6  589.86   16.36
  -1   4   6  591.70   19.57
   1  -4  -6  538.07   22.25
   1  -3  -6  504.24   20.94
  -1   3   6  509.46   19.00
  -1   3   6  454.45   15.18
   1  -3  -6  538.20   15.14
   1  -3  -6  493.95   20.41
  -1   3   6  530.20   16.87
   1  -2  -6 1481.38   42.97
  -1   2   6 1496.65   41.01
  -1   2   6 1474.96   36.89
  -1   2   6 1560.42   35.42
  -1   2   6 1536.56   36.75
   1  -2  -6 1502.45   43.34
  -1   1   6  636.60   26.00
   1  -1  -6  665.64   24.02
  -1   1   6  706.64   18.89
  -1   1   6  688.41   22.83
  -1   1   6  620.27   19.51
   1  -1  -6  658.74   24.47
   1  -1  -6  651.75   18.53
  -1   0   6  110.00    9.69
  -1   0   6  104.60    7.92
   1   0  -6   99.58    7.54
   1   0  -6   94.56    8.08
  -1   0   6   94.50    6.48
   1   0  -6   96.19    8.40
   1   0  -6   95.19    5.95
  -1  -1   6  154.08   11.51
   1   1  -6  152.53    9.46
  -1  -1   6  140.48    9.47
   1   1  -6  129.03    8.02
   1   1  -6  156.25   10.24
  -1  -1   6  140.71    9.98
  -1  -1   6  139.31    8.41
   1   1  -6  144.51    8.29
  -1  -2   6 1961.59   54.32
  -1  -2   6 1918.37   50.14
  -1  -2   6 1929.50   50.69
   1   2  -6 1872.18   50.23
   1   2  -6 1814.55   47.52
  -1  -2   6 1846.04   47.77
   1   2  -6 1876.59   40.84
   1   2  -6 1828.86   45.72
  -1  -3   6  977.03   33.99
  -1  -3   6  987.93   31.55
   1   3  -6  916.41   30.84
  -1  -3   6  929.12   29.68
   1   3  -6  936.81   26.96
  -1  -3   6  904.35   26.40
  -1  -4   6  404.50   20.09
  -1  -4   6  368.51   18.14
  -1  -4   6  408.24   18.25
  -1  -4   6  368.07   14.89
  -1  -5   6  451.00   20.57
  -1  -5   6  451.78   21.94
  -1  -5   6  425.07   20.43
  -1  -5   6  450.26   16.97
  -1  -6   6 1029.41   34.78
  -1  -6   6 1053.56   36.39
  -1  -6   6 1017.48   35.28
  -1  -6   6  928.62   29.41
  -1  -7   6 1008.78   35.47
  -1  -7   6  984.10   35.48
   1   7  -6  934.34   34.41
  -1  -7   6  928.97   29.83
  -1  -8   6  142.21   12.52
  -1  -8   6  139.34   12.09
  -1  -8   6  132.97    9.90
   1   8  -6  137.22   12.22
  -1  -9   6  151.51   10.31
  -1  -9   6  156.92   13.28
  -1  -9   6  126.50   12.47
  -1  -9   6  155.88   11.16
   1   9  -6  159.22   13.80
  -1 -10   6  190.14   11.54
  -1 -10   6  191.23   14.81
  -1 -10   6  188.13   15.74
  -1 -10   6  210.36   13.80
   1  10  -6  222.32   16.73
  -1 -11   6  771.99   25.98
   1  11  -6  768.56   34.58
  -1 -11   6  761.34   32.36
  -1 -11   6  734.47   33.99
  -1 -11   6  744.32   29.86
  -1 -12   6   31.66    4.53
  -1 -12   6   39.20    7.32
  -1 -12   6   41.86    9.19
  -1 -12   6   46.15    7.17
   1  12  -6   44.35    8.78
  -1 -13   6  104.17   11.54
   1  13  -6   99.48   13.22
  -1 -13   6  117.44   14.09
  -1 -13   6   93.25   10.50
  -1 -14   6  229.17   17.35
   1  14  -6  221.08   20.11
  -1 -14   6  230.55   20.19
  -1 -14   6  239.41   21.03
  -1 -14   6  184.95   15.86
   1  15  -6  182.16   18.77
   1  15  -6  156.64   18.63
  -1 -15   6  190.52   16.59
  -1 -15   6  172.17   18.43
   1  16  -6  132.94   16.47
   1  16  -6  151.44   17.94
  -1 -16   6  146.37   15.27
  -1 -16   6  141.61   17.30
  -1 -16   6  145.35   17.83
   1  17  -6   11.45    7.67
   1  17  -6   13.47    7.09
  -1 -17   6    9.21    5.19
  -1 -17   6   15.29    7.78
  -1 -17   6   17.56    8.83
   1  18  -6  160.04   19.54
   1  18  -6  141.75   18.73
  -1 -18   6  131.22   15.73
  -1 -18   6  129.47   17.77
  -1 -18   6  137.21   18.26
   1  19  -6   29.43   10.26
   1  19  -6   16.46    8.22
  -1 -19   6   22.00    6.84
  -1 -19   6   40.93   11.84
  -1 -19   6   36.60   11.67
   1  20  -6  119.86   18.50
   1  20  -6   90.33   15.99
  -1 -20   6   87.32   14.04
  -1 -20   6  113.35   17.40
  -1 -20   6  116.09   18.24
   1  21  -6    2.74    7.89
   1  21  -6    3.64    5.97
  -1 -21   6    7.01    7.66
  -1 -21   6    8.87    7.30
   1  22  -6   34.10   11.09
  -1 -22   6   38.77   11.33
  -1  22   5   55.52   12.59
   1 -22  -5   79.49   16.24
   1 -22  -5   99.19   17.88
  -1  21   5  104.75   16.98
   1 -21  -5  101.35   18.21
   1 -21  -5   87.36   16.59
  -1  20   5  100.53   16.44
   1 -20  -5   87.58   16.22
   1 -20  -5  101.66   18.16
  -1  19   5  130.41   17.52
   1 -19  -5  170.50   21.03
   1 -19  -5  133.86   18.85
  -1  18   5  463.24   31.88
   1 -18  -5  405.44   31.60
   1 -18  -5  403.71   32.31
  -1  17   5   74.67   12.75
   1 -17  -5   83.03   14.32
   1 -17  -5   76.54   13.92
  -1  16   5  212.96   19.77
   1 -16  -5  202.54   21.09
  -1  15   5   49.86   10.07
   1 -15  -5   38.20   10.03
   1 -15  -5   58.45   11.91
  -1  14   5  281.04   21.43
   1 -14  -5  275.41   22.21
   1 -14  -5  249.80   21.31
   1 -14  -5  279.23   23.57
  -1  13   5   25.41    6.72
   1 -13  -5   23.02    7.03
   1 -13  -5   24.75    7.73
  -1  12   5  142.48   14.05
   1 -12  -5  121.26   13.40
  -1  12   5  128.75    7.76
   1 -12  -5  124.72   14.66
  -1  11   5   72.14    9.81
   1 -11  -5   68.95   10.00
  -1  11   5   54.85    5.25
   1 -11  -5   45.66    9.11
  -1  10   5  301.21   18.98
   1 -10  -5  284.19   18.76
  -1  10   5  286.76   13.26
   1 -10  -5  308.99   20.83
   1  -9  -5 1045.34   39.77
   1  -9  -5  948.80   33.26
  -1   9   5 1094.28   38.21
  -1   9   5 1001.39   30.14
   1  -9  -5 1005.36   37.38
  -1   8   5  253.05   15.80
   1  -8  -5  225.42   16.08
   1  -8  -5  243.86   13.67
   1  -8  -5  223.26   14.90
   1  -7  -5  933.50   29.62
  -1   7   5  991.54   33.33
   1  -7  -5  852.95   25.77
   1  -7  -5  937.55   32.67
   1  -7  -5  876.74   33.37
   1  -6  -5 1612.01   43.38
   1  -6  -5 1634.25   39.01
   1  -6  -5 1585.45   46.34
   1  -6  -5 1593.70   47.87
   1  -5  -5 1852.41   46.69
  -1   5   5 1767.96   46.33
   1  -5  -5 1812.91   41.95
   1  -5  -5 1789.09   48.98
   1  -5  -5 1866.42   51.13
  -1   4   5  627.83   20.89
   1  -4  -5  610.54   20.85
   1  -4  -5  633.45   17.41
   1  -4  -5  630.45   22.87
  -1   4   5  631.48   20.78
   1  -4  -5  626.09   23.59
  -1   3   5  208.68   10.22
   1  -3  -5  209.10   11.89
   1  -3  -5  211.25    8.08
  -1   3   5  185.51    8.00
  -1   3   5  205.34    9.49
   1  -3  -5  206.49   11.29
  -1   2   5  182.03    9.48
   1  -2  -5  179.35    9.31
   1  -2  -5  193.64   10.87
   1  -2  -5  203.80    8.08
  -1   2   5  171.16    7.87
   1  -2  -5  195.29   10.84
  -1   2   5  191.88    8.45
  -1   1   5  188.06    9.66
   1  -1  -5  184.31    9.64
  -1   1   5  188.37   11.90
   1  -1  -5  184.48   10.61
  -1   1   5  187.78    7.97
  -1   1   5  186.59    8.34
   1  -1  -5  201.66    8.32
   1  -1  -5  191.72   10.81
   1  -1  -5  179.93    7.82
   1   0  -5  781.61   22.37
  -1   0   5  863.70   28.69
   1   0  -5  815.18   24.72
  -1   0   5  818.88   24.78
   1   0  -5  797.41   24.87
   1   0  -5  835.95   26.04
  -1   0   5  827.07   23.11
   1   0  -5  838.11   24.49
  -1  -1   5  454.58   19.34
  -1  -1   5  435.73   16.51
   1   1  -5  444.37   16.72
   1   1  -5  454.69   17.35
   1   1  -5  396.01   14.86
  -1  -1   5  420.76   17.24
  -1  -1   5  434.92   15.45
   1   1  -5  406.37   14.86
  -1  -2   5  774.89   27.38
  -1  -2   5  768.99   24.82
   1   2  -5  745.52   24.92
  -1  -2   5  762.28   25.31
  -1  -2   5  730.41   23.45
  -1  -2   5  750.19   21.93
   1   2  -5  759.24   22.29
  -1  -3   5 1341.54   37.98
  -1  -3   5 1348.46   40.30
  -1  -3   5 1305.53   37.03
  -1  -3   5 1314.82   34.04
   1   3  -5 1364.74   34.57
  -1  -3   5 1304.96   38.07
  -1  -4   5 2084.67   56.57
  -1  -4   5 2086.98   50.30
  -1  -4   5 2155.73   55.11
  -1  -5   5  317.57   16.44
  -1  -5   5  288.22   12.87
  -1  -5   5  299.98   15.49
  -1  -6   5 1895.61   52.38
  -1  -6   5 1788.04   47.06
  -1  -6   5 1895.62   52.06
  -1  -7   5  180.15   12.58
  -1  -7   5  158.50   12.04
  -1  -7   5  171.48   10.52
  -1  -8   5 1650.86   43.57
  -1  -8   5 1633.10   48.48
  -1  -8   5 1692.66   50.34
  -1  -8   5 1545.69   44.88
   1   8  -5 1671.29   49.95
  -1  -9   5  903.01   28.45
  -1  -9   5  975.84   33.93
  -1  -9   5  930.34   35.36
  -1  -9   5  893.46   31.20
   1   9  -5  913.40   34.95
  -1 -10   5  297.51   13.66
  -1 -10   5  306.71   17.85
  -1 -10   5  309.55   19.54
  -1 -10   5  297.23   16.76
   1  10  -5  318.42   19.61
  -1 -11   5  196.65   10.46
  -1 -11   5  203.18   14.68
  -1 -11   5  221.55   17.04
  -1 -11   5  192.67   14.00
   1  11  -5  211.36   16.80
  -1 -12   5  195.40    9.45
  -1 -12   5  207.40   14.89
  -1 -12   5  168.96   15.86
  -1 -12   5  206.50   15.10
   1  12  -5  180.89   16.11
  -1 -13   5  738.65   31.49
   1  13  -5  748.84   36.06
  -1 -13   5  781.08   36.69
  -1 -13   5  778.21   33.02
  -1 -14   5   86.06    9.80
   1  14  -5   82.11   11.71
   1  14  -5   85.72   12.60
  -1 -14   5   81.77   10.53
  -1 -14   5   84.91   12.86
   1  15  -5  351.43   25.60
   1  15  -5  340.55   25.49
  -1 -15   5  363.26   23.43
  -1 -15   5  360.60   26.13
  -1 -15   5  388.98   27.02
   1  16  -5   53.00   11.63
   1  16  -5   67.51   12.48
  -1 -16   5   60.47   10.53
  -1 -16   5   65.03   12.25
  -1 -16   5   61.39   11.52
   1  17  -5  264.68   23.96
   1  17  -5  238.32   22.79
  -1 -17   5  282.05   22.02
  -1 -17   5  308.83   25.31
  -1 -17   5  266.87   24.05
   1  18  -5   97.91   15.57
   1  18  -5  123.61   17.40
  -1 -18   5  114.08   14.76
  -1 -18   5  111.49   16.50
  -1 -18   5  101.00   15.81
   1  19  -5   -3.16    7.61
   1  19  -5    2.02    6.05
  -1 -19   5   10.52    6.23
  -1 -19   5    7.51    8.47
  -1 -19   5   15.50    8.23
   1  20  -5   23.92    9.36
   1  20  -5    5.40    6.83
  -1 -20   5   14.28    7.52
  -1 -20   5   10.11    7.93
  -1 -20   5   18.10   10.90
   1  21  -5   82.22   15.41
   1  21  -5   77.12   15.56
  -1 -21   5   83.66   14.20
  -1 -21   5   83.97   16.39
  -1 -21   5   81.47   16.36
   1  22  -5   82.63   15.65
  -1 -22   5   88.74   17.01
  -1 -22   5  110.53   18.11
  -1  22   4   12.36    8.00
   1 -22  -4   28.05   10.76
   1 -22  -4   26.83   10.79
  -1  21   4  185.21   21.83
   1 -21  -4  225.89   25.40
   1 -21  -4  215.92   24.70
  -1  20   4   91.25   15.27
   1 -20  -4  108.07   17.42
   1 -20  -4  128.43   19.39
  -1  19   4  195.47   21.21
   1 -19  -4  197.39   22.07
   1 -19  -4  200.29   22.95
  -1  18   4  106.13   15.12
   1 -18  -4  123.53   17.83
   1 -18  -4   92.09   15.65
  -1  17   4  521.68   32.38
   1 -17  -4  527.03   34.44
   1 -17  -4  521.27   35.01
  -1  16   4  276.49   22.28
   1 -16  -4  257.64   23.28
  -1  15   4   82.13   12.07
   1 -15  -4   83.98   13.28
  -1  14   4  223.43   18.49
   1 -14  -4  212.78   19.79
   1 -14  -4  221.92   20.71
  -1  13   4   28.56    6.92
   1 -13  -4   36.44    8.14
   1 -13  -4   29.12    7.71
   1 -13  -4   46.77   10.08
  -1  12   4  421.57   23.92
   1 -12  -4  401.73   24.45
  -1  12   4  399.87   11.86
   1 -12  -4  454.43   27.25
  -1  11   4  132.04   12.46
   1 -11  -4  122.65   12.39
  -1  11   4  118.54    6.73
   1 -11  -4  121.49    6.81
   1 -11  -4  139.13   14.30
  -1  10   4  441.03   22.49
   1 -10  -4  436.00   23.11
  -1  10   4  451.03   15.47
   1 -10  -4  388.43   14.83
   1 -10  -4  444.37   24.81
  -1   9   4  171.70   12.99
   1  -9  -4  163.00   13.00
  -1   9   4  180.46    9.24
   1  -9  -4  185.40   14.88
   1  -8  -4  666.72   28.60
   1  -8  -4  647.94   24.32
  -1   8   4  691.68   26.78
  -1   8   4  621.87   20.72
   1  -8  -4  648.98   26.63
   1  -7  -4 1259.08   36.63
   1  -7  -4 1223.08   38.91
   1  -7  -4 1296.50   41.38
   1  -6  -4 1691.05   44.44
   1  -6  -4 1772.14   49.12
   1  -6  -4 1680.84   41.40
   1  -6  -4 1633.06   46.60
   1  -5  -4 3490.26   81.40
  -1   5   4 3618.52   84.37
   1  -5  -4 3570.07   85.72
   1  -5  -4 3710.61   78.20
   1  -5  -4 3605.57   83.84
   1  -4  -4 1200.52   32.34
  -1   4   4 1217.66   34.70
   1  -4  -4 1162.26   34.94
   1  -4  -4 1211.97   29.30
   1  -4  -4 1181.92   33.69
  -1   3   4 1796.92   42.98
   1  -3  -4 1805.47   46.27
  -1   3   4 1822.72   45.92
   1  -3  -4 1808.83   40.71
  -1   3   4 1773.20   40.80
  -1   3   4 1835.07   43.68
   1  -3  -4 1772.91   45.03
   1  -2  -4  939.47   25.55
  -1   2   4 1003.73   26.06
   1  -2  -4  964.19   28.20
  -1   2   4  998.86   28.39
   1  -2  -4  992.10   24.17
  -1   2   4  950.71   24.08
   1  -2  -4  911.49   27.29
  -1   2   4  987.64   28.03
  -1   2   4  962.52   25.50
   1  -1  -4  588.41   18.16
   1  -1  -4  597.52   19.83
  -1   1   4  637.63   18.49
   1  -1  -4  617.46   17.01
  -1   1   4  598.60   17.03
   1  -1  -4  596.55   19.66
  -1   1   4  613.10   17.12
   1  -1  -4  556.43   16.86
  -1   0   4   33.78    4.53
   1   0  -4   35.41    3.69
  -1   0   4   27.04    3.25
  -1   0   4   34.05    3.17
   1   0  -4   30.76    3.79
   1   0  -4   35.18    3.27
  -1   0   4   31.03    3.16
   1   0  -4   34.73    3.30
  -1  -1   4  702.73   23.60
   1   1  -4  686.15   21.34
  -1  -1   4  684.74   21.21
   1   1  -4  690.57   21.21
   1   1  -4  697.22   21.82
   1   1  -4  684.60   20.66
  -1  -1   4  707.01   22.33
  -1  -1   4  687.13   20.30
   1   1  -4  689.26   20.14
  -1  -2   4 1039.65   30.59
   1   2  -4  946.36   27.90
  -1  -2   4 1000.86   28.19
   1   2  -4  983.29   28.23
   1   2  -4  952.30   28.04
  -1  -2   4  966.77   28.42
  -1  -2   4  961.77   27.33
   1   2  -4  986.61   26.13
  -1  -2   4  949.76   25.64
  -1  -3   4  287.86   13.14
  -1  -3   4  301.06   13.47
  -1  -3   4  307.38   14.39
  -1  -3   4  281.01   12.85
  -1  -3   4  289.33   11.43
   1   3  -4  294.35   11.60
  -1  -4   4  379.82   16.23
  -1  -4   4  380.44   14.10
   1   4  -4  363.90   14.22
  -1  -4   4  390.11   16.80
  -1  -5   4 1134.14   34.23
  -1  -5   4 1117.19   31.19
  -1  -5   4 1157.64   34.37
  -1  -6   4 2047.02   55.57
  -1  -6   4 2107.64   52.28
  -1  -6   4 2133.55   54.97
  -1  -7   4  269.14   12.15
  -1  -7   4  259.65   13.95
  -1  -7   4  252.06   14.86
  -1  -7   4  266.29   13.40
  -1  -8   4  212.03   10.37
  -1  -8   4  215.17   12.88
  -1  -8   4  211.33   14.22
  -1  -8   4  211.39   12.60
   1   8  -4  201.20   13.86
  -1  -9   4   77.75    5.97
  -1  -9   4   88.95    8.29
  -1  -9   4  105.89   10.46
  -1  -9   4   91.17    8.61
   1   9  -4   81.49    9.18
   1  10  -4 1246.93   32.25
  -1 -10   4 1246.01   32.95
  -1 -10   4 1310.87   40.08
  -1 -10   4 1341.06   44.90
  -1 -10   4 1325.77   41.21
   1  10  -4 1246.55   43.45
  -1 -11   4  667.25   19.15
  -1 -11   4  719.04   26.94
  -1 -11   4  675.32   30.58
  -1 -11   4  717.58   28.44
   1  11  -4  703.49   30.68
  -1 -12   4  650.02   16.71
  -1 -12   4  671.23   27.12
   1  12  -4  651.91   31.26
  -1 -12   4  695.08   32.55
  -1 -12   4  634.54   28.52
  -1 -13   4  114.84   10.57
   1  13  -4  114.16   13.50
   1  13  -4  129.75   14.16
  -1 -13   4  108.81   13.44
  -1 -13   4  111.68   11.77
  -1 -14   4  276.32   16.88
   1  14  -4  246.44   20.25
   1  14  -4  286.00   21.53
  -1 -14   4  255.55   18.78
  -1 -14   4  281.04   21.65
   1  15  -4  454.03   28.91
   1  15  -4  454.67   28.81
  -1 -15   4  449.81   26.31
  -1 -15   4  435.66   28.70
   1  16  -4   87.53   13.08
   1  16  -4   86.84   13.48
  -1 -16   4  108.02   13.54
  -1 -16   4   98.55   14.43
  -1 -16   4  106.40   14.75
   1  17  -4  204.95   20.77
   1  17  -4  179.05   19.45
  -1 -17   4  200.50   18.98
  -1 -17   4  179.35   19.80
  -1 -17   4  236.26   21.64
   1  18  -4   45.78   11.17
   1  18  -4   57.54   12.18
  -1 -18   4   51.52   10.62
  -1 -18   4   25.92    8.99
  -1 -18   4   48.71   12.01
   1  19  -4  188.45   21.83
   1  19  -4  227.87   23.03
  -1 -19   4  204.61   20.52
  -1 -19   4  258.09   24.40
  -1 -19   4  209.01   22.77
   1  20  -4   23.85    9.87
   1  20  -4   27.23    9.85
  -1 -20   4   42.37   10.69
  -1 -20   4   52.97   13.03
  -1 -20   4   41.14   11.79
   1  21  -4   43.12   11.84
  -1 -21   4   49.67   11.73
  -1 -21   4   48.67   13.05
  -1 -21   4   54.17   13.12
   1  22  -4    0.48    6.14
  -1 -22   4    8.00    6.83
  -1 -22   4   -6.74    8.39
  -1 -22   4   10.93    6.68
  -1  22   3   45.88   11.80
   1 -22  -3   50.19   12.93
   1 -22  -3   46.05   13.29
  -1  21   3   51.77   12.06
   1 -21  -3   64.75   13.99
   1 -21  -3   53.16   13.11
  -1  20   3   70.14   13.64
   1 -20  -3   63.46   14.05
   1 -20  -3   74.77   14.93
  -1  19   3  366.72   28.42
   1 -19  -3  416.08   31.71
   1 -19  -3  358.13   30.29
  -1  18   3  287.21   24.01
   1 -18  -3  244.12   23.28
   1 -18  -3  268.51   25.10
  -1  17   3  377.78   26.83
   1 -17  -3  392.26   29.49
   1 -17  -3  349.38   27.26
  -1  16   3   67.99   11.16
   1 -16  -3   57.55    7.84
   1 -16  -3   55.35   11.55
   1 -16  -3   75.27   13.11
  -1  15   3  702.03   34.81
   1 -15  -3  617.80   35.27
  -1  14   3  317.11   22.00
   1 -14  -3  347.92   24.60
  -1  13   3  318.42   20.87
   1 -13  -3  288.91   22.54
   1 -13  -3  281.25   21.28
  -1  12   3   70.96    9.89
   1 -12  -3   63.81    9.97
   1 -12  -3   69.49   10.95
  -1  11   3   39.36    7.13
   1 -11  -3   34.17    7.17
   1 -11  -3   37.22    2.57
   1 -11  -3   38.10    8.08
  -1  10   3  423.06   21.54
   1 -10  -3  398.43   21.99
  -1  10   3  398.91   12.65
   1 -10  -3  405.45   12.87
   1 -10  -3  417.87   23.74
  -1   9   3  226.86   14.42
  -1   9   3  196.13    8.64
   1  -9  -3  202.82    8.70
   1  -9  -3  210.43   15.53
   1  -9  -3  196.36   14.23
  -1   8   3  344.41   12.38
   1  -8  -3  331.04   18.83
   1  -8  -3  327.61   17.53
   1  -7  -3 1239.67   39.42
   1  -7  -3 1210.42   35.43
  -1   7   3 1194.30   30.99
   1  -7  -3 1198.92   37.31
   1  -6  -3 1475.68   42.72
   1  -6  -3 1420.16   38.87
  -1   6   3 1484.61   40.70
  -1   6   3 1426.55   35.71
   1  -6  -3 1434.40   40.82
  -1   5   3  667.25   22.45
   1  -5  -3  651.43   23.38
   1  -5  -3  646.08   20.97
   1  -5  -3  607.03   21.55
   1  -4  -3  344.51   13.47
  -1   4   3  361.46   14.71
   1  -4  -3  337.65   15.18
   1  -4  -3  378.76   12.41
   1  -4  -3  352.24   14.22
   1  -3  -3 5622.23  121.29
   1  -3  -3 5551.30  122.72
  -1   3   3 5741.32  123.21
   1  -3  -3 5717.94  123.88
   1  -3  -3 5988.05  119.15
   1  -3  -3 5714.15  122.10
  -1   3   3 6066.23  122.77
  -1   2   3 1533.62   35.17
   1  -2  -3 1496.14   37.83
  -1   2   3 1519.62   37.85
   1  -2  -3 1401.65   37.35
  -1   2   3 1529.58   34.50
   1  -2  -3 1481.32   34.43
  -1   2   3 1591.61   36.58
  -1   2   3 1569.75   37.34
   1  -2  -3 1458.33   36.60
   1  -1  -3 3225.64   69.74
  -1   1   3 3313.35   69.81
   1  -1  -3 3317.34   72.32
  -1   1   3 3311.32   72.33
   1  -1  -3 3183.20   72.48
  -1   1   3 3293.07   69.52
   1  -1  -3 3370.10   69.48
   1  -1  -3 3344.05   71.57
  -1   1   3 3340.18   70.36
  -1   1   3 3300.69   71.80
   1  -1  -3 3099.49   70.12
   1   0  -3 1228.11   29.94
  -1   0   3 1185.82   32.71
   1   0  -3 1210.56   29.70
  -1   0   3 1223.91   29.58
  -1   0   3 1301.89   29.93
   1   0  -3 1184.71   31.16
   1   0  -3 1209.57   31.34
  -1   0   3 1246.57   29.51
   1   0  -3 1238.71   29.42
   1   0  -3 1185.38   30.45
  -1  -1   3  278.07   12.30
   1   1  -3  274.90   12.26
   1   1  -3  297.30   11.11
  -1  -1   3  289.03   11.30
  -1  -1   3  309.51   11.08
   1   1  -3  296.01   11.50
   1   1  -3  282.94   11.32
  -1  -1   3  308.52   11.96
  -1  -1   3  300.85   10.94
   1   1  -3  310.57   11.11
   1   1  -3  298.38   10.90
  -1  -1   3  299.92   10.63
  -1  -2   3  369.40   13.21
  -1  -2   3  361.42   13.60
   1   2  -3  359.59   13.26
   1   2  -3  328.60   13.81
  -1  -2   3  351.28   14.15
  -1  -2   3  372.49   13.73
  -1  -2   3  357.77   13.18
   1   2  -3  372.38   12.53
  -1  -2   3  377.27   12.43
  -1  -3   3  649.43   20.52
   1   3  -3  630.32   20.45
  -1  -3   3  654.25   20.70
  -1  -3   3  655.69   20.75
  -1  -3   3  631.64   18.79
   1   3  -3  648.90   19.16
   1   3  -3  592.38   19.92
  -1  -3   3  679.99   21.39
  -1  -4   3   48.27    5.01
  -1  -4   3   44.53    4.23
   1   4  -3   50.17    4.47
   1   4  -3   39.07    3.98
  -1  -4   3   48.26    4.90
  -1  -5   3 1068.36   31.48
  -1  -5   3 1048.71   29.16
   1   5  -3 1021.03   28.04
  -1  -5   3 1018.36   29.86
  -1  -6   3  670.00   19.79
  -1  -6   3  658.87   24.07
  -1  -6   3  644.72   21.95
   1   6  -3  648.07   20.19
  -1  -6   3  672.53   22.29
  -1  -7   3  564.27   17.67
   1   7  -3  561.99   18.59
  -1  -7   3  558.40   20.21
  -1  -7   3  582.23   23.14
  -1  -7   3  597.82   21.61
   1   8  -3  693.48   20.13
  -1  -8   3  728.06   20.71
  -1  -8   3  737.04   24.49
  -1  -8   3  775.75   28.96
  -1  -8   3  737.58   26.10
   1   8  -3  733.54   27.52
  -1  -9   3  797.52   21.83
   1   9  -3  806.22   21.39
  -1  -9   3  792.73   26.43
   1   9  -3  788.45   30.30
  -1  -9   3  803.92   31.21
  -1  -9   3  784.03   28.86
  -1 -10   3   55.07    6.15
   1  10  -3   65.04    8.74
  -1 -10   3   59.89    7.66
  -1 -10   3   53.52    8.22
  -1 -10   3   59.51    4.06
   1  10  -3   69.85    3.98
  -1 -11   3   28.34    5.78
   1  11  -3   19.38    5.52
  -1 -11   3   12.32    5.23
  -1 -11   3   21.32    4.06
  -1 -12   3  797.02   28.40
   1  12  -3  756.62   34.16
   1  12  -3  748.43   33.03
  -1 -12   3  771.25   34.52
  -1 -12   3  764.96   31.99
  -1 -13   3  138.81   10.77
  -1 -13   3  129.45   14.09
  -1 -13   3  135.79   13.12
   1  13  -3  154.03   15.26
   1  13  -3  114.84   13.14
  -1 -14   3  281.81   16.09
   1  14  -3  277.76   21.33
   1  14  -3  315.93   22.15
  -1 -14   3  260.59   20.98
  -1 -14   3  289.28   20.05
  -1 -15   3   90.62   13.28
   1  15  -3  100.02   12.93
   1  15  -3   72.77   11.72
  -1 -15   3   74.22   11.04
   1  16  -3  153.14   17.19
   1  16  -3  142.06   16.29
  -1 -16   3  137.63   15.29
  -1 -16   3  160.40   18.15
  -1 -16   3  186.67   18.21
   1  17  -3  237.81   21.95
   1  17  -3  229.26   21.74
  -1 -17   3  234.61   20.69
  -1 -17   3  294.25   23.88
  -1 -17   3  247.55   22.75
   1  18  -3  200.35   20.66
   1  18  -3  208.47   21.39
  -1 -18   3  172.77   18.40
  -1 -18   3  179.16   19.57
  -1 -18   3  161.29   19.27
   1  19  -3   77.52   14.46
   1  19  -3   37.06   10.84
  -1 -19   3   52.04   11.23
  -1 -19   3   56.59   11.78
  -1 -19   3   50.50   12.16
   1  20  -3   17.36    7.46
  -1 -20   3   11.05    6.73
  -1 -20   3   32.26   10.21
  -1 -20   3    9.66    7.96
   1  21  -3  121.96   18.51
  -1 -21   3  146.71   18.64
  -1 -21   3  146.66   20.58
  -1 -21   3  156.42   19.88
   1  22  -3   24.06    9.77
  -1 -22   3    9.88    7.36
  -1 -22   3   27.15    9.74
  -1 -22   3   15.08    8.24
   1  23  -3   50.65   13.54
  -1 -23   3   53.16   12.90
  -1 -23   3   54.90   12.85
  -1  22   2   23.85    9.84
   1 -22  -2   27.54   10.68
   1 -22  -2   41.11   12.70
  -1  21   2    8.86    7.64
   1 -21  -2   20.20    8.47
   1 -21  -2    8.16    7.79
  -1  20   2   76.57   13.37
   1 -20  -2   61.68   12.80
   1 -20  -2   77.07   14.50
  -1  19   2   36.96    9.86
   1 -19  -2   35.11   10.19
   1 -19  -2   44.06   11.56
  -1  18   2  163.99   18.12
   1 -18  -2  207.26   21.30
   1 -18  -2  153.43   18.97
  -1  17   2  389.61   27.23
   1 -17  -2  349.07   27.75
   1 -17  -2  395.82   28.15
  -1  16   2  315.60   23.18
   1 -16  -2  312.69   18.29
   1 -16  -2  313.50   25.24
   1 -16  -2  326.28   24.72
  -1  15   2  384.31   24.68
   1 -15  -2  360.88   19.38
   1 -15  -2  383.71   26.93
  -1  14   2  267.31   19.54
   1 -14  -2  241.11   15.15
   1 -14  -2  271.65   21.63
  -1  13   2  599.99   29.25
   1 -13  -2  567.22   30.79
  -1  12   2  258.54   17.63
   1 -12  -2  245.41   18.87
  -1  11   2  260.53   16.97
   1 -11  -2  288.82   20.03
   1 -11  -2  278.70   19.03
  -1  10   2   27.17    5.60
   1 -10  -2   16.47    5.11
   1 -10  -2   15.95    5.89
  -1   9   2  352.92   18.15
   1  -9  -2  350.35   18.88
   1  -9  -2  362.31   20.37
  -1   9   2  343.45    9.79
   1  -9  -2  311.13    9.88
   1  -8  -2  521.30   22.24
   1  -8  -2  523.85   23.82
   1  -8  -2  469.85   13.78
  -1   8   2  472.30   13.80
   1  -7  -2  319.70   16.15
   1  -7  -2  314.58   10.71
  -1   7   2  344.12   11.08
   1  -7  -2  314.90   17.02
   1  -6  -2 1497.57   42.75
   1  -6  -2 1415.87   39.26
  -1   6   2 1483.22   40.03
  -1   6   2 1464.30   34.40
   1  -6  -2 1466.55   40.81
   1  -5  -2   46.65    5.40
   1  -5  -2   52.78    4.95
  -1   5   2   50.06    5.06
  -1   5   2   47.18    3.71
   1  -5  -2   53.25    5.19
   1  -4  -2 5699.13  121.50
  -1   4   2 5448.54  118.60
   1  -4  -2 5763.95  118.92
  -1   4   2 5805.62  119.48
   1  -4  -2 5417.81  118.92
  -1   4   2 5684.31  119.74
   1  -4  -2 5786.57  119.62
  -1   4   2 5474.90  116.26
  -1   3   2   20.93    2.49
   1  -3  -2   19.89    2.59
  -1   3   2   20.10    2.60
  -1   3   2   21.04    2.80
   1  -3  -2   20.77    2.69
   1  -3  -2   16.06    2.93
   1  -3  -2   24.23    2.52
   1  -3  -2   23.48    2.83
  -1   3   2   24.03    2.84
   1  -2  -2 7039.48  144.36
   1  -2  -2 7070.53  145.53
   1  -2  -2 6813.41  144.71
  -1   2   2 7008.90  144.82
   1  -2  -2 7038.36  143.23
  -1   2   2 7160.83  143.21
   1  -2  -2 7048.50  143.78
  -1   2   2 7170.82  145.28
  -1   2   2 7092.79  144.02
   1  -1  -2  648.61   16.02
  -1   1   2  693.41   16.23
   1  -1  -2  665.96   18.36
   1  -1  -2  659.37   18.40
  -1   1   2  688.63   18.42
   1  -1  -2  648.54   17.13
  -1   1   2  661.36   17.21
   1  -1  -2  678.89   17.47
  -1   1   2  685.11   18.26
   1  -1  -2  681.51   18.33
  -1   1   2  674.63   17.70
   1   0  -2 8127.49  176.34
   1   0  -2 8701.52  174.48
  -1   0   2 8924.35  174.47
  -1   0   2 8882.36  176.39
  -1   0   2 8782.36  176.33
   1   0  -2 8619.31  176.36
   1   0  -2 8763.32  176.74
  -1   0   2 8814.77  175.55
   1   0  -2 8802.99  175.65
   1   0  -2 8523.52  176.46
   1   1  -2   25.72    2.96
  -1  -1   2   31.73    3.19
   1   1  -2   30.65    2.59
  -1  -1   2   34.60    2.73
  -1  -1   2   33.86    3.05
   1   1  -2   36.45    3.34
   1   1  -2   26.65    2.78
  -1  -1   2   28.34    2.96
   1   1  -2   32.78    2.91
  -1  -1   2   30.78    2.82
  -1  -1   2   28.13    2.63
   1   1  -2   28.47    1.95
   1   1  -2   26.10    2.57
  -1  -2   2   33.50    3.34
  -1  -2   2   40.07    3.45
   1   2  -2   36.54    3.29
  -1  -2   2   37.65    3.48
   1   2  -2   30.60    3.22
  -1  -2   2   37.70    3.54
  -1  -2   2   40.02    3.53
   1   2  -2   39.64    3.32
  -1  -2   2   42.97    3.37
  -1  -3   2  316.45   10.95
   1   3  -2  291.64   10.90
  -1  -3   2  291.62   11.30
  -1  -3   2  335.86   12.59
  -1  -3   2  312.19   12.15
   1   3  -2  335.41   11.81
  -1  -3   2  316.79   11.41
   1   3  -2  304.38   11.93
  -1  -3   2  307.51   11.92
  -1  -4   2 1043.57   26.21
   1   4  -2  990.97   25.96
  -1  -4   2 1066.17   27.49
  -1  -4   2 1043.75   29.28
  -1  -4   2 1080.60   28.25
   1   4  -2 1114.31   28.67
   1   4  -2 1032.61   28.80
  -1  -5   2 2190.31   48.12
  -1  -5   2 2207.25   53.42
  -1  -5   2 2168.49   51.73
  -1  -5   2 2243.17   50.09
   1   6  -2 1021.69   25.58
  -1  -6   2 1056.82   26.02
  -1  -6   2 1088.22   32.41
  -1  -6   2 1095.66   30.96
   1   6  -2 1039.37   26.63
  -1  -6   2 1027.77   27.96
   1   7  -2  266.57    9.44
  -1  -7   2  284.01    9.85
  -1  -7   2  291.90   11.92
  -1  -7   2  291.51   15.18
  -1  -7   2  277.28   13.96
   1   8  -2  519.26   14.13
  -1  -8   2  523.34   14.60
  -1  -8   2  488.00   17.52
  -1  -8   2  553.23   22.89
  -1  -8   2  479.37   20.60
   1   8  -2  490.22   21.14
   1   9  -2  737.99   17.40
  -1  -9   2  725.42   18.06
  -1  -9   2  714.16   23.06
   1   9  -2  762.63   28.49
  -1  -9   2  751.22   29.40
  -1  -9   2  730.56   27.68
  -1 -10   2 1166.74   33.47
   1  10  -2 1099.86   41.09
   1  10  -2 1211.64   39.98
  -1 -10   2 1214.05   41.59
  -1 -10   2 1225.87   39.85
  -1 -11   2  467.91   18.65
   1  11  -2  500.58   24.17
   1  11  -2  517.24   25.68
  -1 -11   2  475.51   24.89
  -1 -11   2  456.70   23.24
   1  12  -2   90.95   11.04
   1  12  -2   83.69   10.28
  -1 -12   2  106.53   11.01
  -1 -12   2   97.06   11.73
  -1 -12   2   88.85    7.69
   1  13  -2   99.10   11.95
   1  13  -2  112.91   12.42
  -1 -13   2   91.93   10.62
  -1 -13   2   93.38   12.12
  -1 -13   2   99.66    8.42
  -1 -14   2  303.96   15.75
   1  14  -2  314.53   22.35
   1  14  -2  292.82   20.96
  -1 -14   2  317.71   21.45
  -1 -14   2  278.10   21.39
   1  15  -2  518.87   29.65
   1  15  -2  545.12   31.23
  -1 -15   2  577.32   30.66
  -1 -15   2  503.52   30.82
   1  16  -2  386.81   26.55
   1  16  -2  448.59   29.09
  -1 -16   2  421.22   28.84
  -1 -16   2  466.05   28.71
  -1 -16   2  423.26   27.19
  -1 -17   2   82.00   13.90
  -1 -17   2   88.72   13.46
   1  17  -2   82.26   13.34
   1  17  -2   66.48   11.73
  -1 -17   2   66.97   11.37
  -1 -18   2  141.30   18.12
  -1 -18   2  148.42   17.30
   1  18  -2  125.62   16.81
   1  18  -2  117.68   16.19
  -1 -18   2  165.82   18.34
  -1 -19   2   99.06   14.77
  -1 -19   2   72.27   13.71
   1  19  -2   77.55   14.02
  -1 -19   2   69.05   12.83
   1  20  -2  126.11   18.29
  -1 -20   2  121.15   17.06
  -1 -20   2  119.06   17.03
  -1 -20   2  102.56   16.84
   1  21  -2    8.44    7.75
  -1 -21   2   11.54    6.92
  -1 -21   2   33.34   10.71
  -1 -21   2    8.07    6.38
   1  22  -2   52.81   13.11
  -1 -22   2   54.25   12.55
  -1 -22   2   51.86   13.43
  -1 -22   2   59.80   13.49
   1  23  -2   58.93   13.58
  -1 -23   2   59.27   13.87
  -1 -23   2   55.04   12.35
   1 -23  -1   40.36   11.96
   1 -22  -1   59.82   13.77
   1 -22  -1   46.73   11.81
  -1  22   1   69.91   13.90
   1 -21  -1   13.02    7.10
   1 -21  -1   15.57    8.63
  -1  21   1   24.03    8.90
   1 -20  -1   19.86    8.75
   1 -20  -1   50.02   12.01
  -1  20   1   34.89   10.27
   1 -19  -1  114.23   16.94
   1 -19  -1  120.93   16.89
  -1  19   1  117.96   15.78
   1 -18  -1  183.15   20.24
   1 -18  -1  180.95   19.42
  -1  18   1  183.25   19.07
   1 -17  -1   32.11    9.15
   1 -17  -1   32.49    9.71
  -1  17   1   40.99    9.63
   1 -16  -1  517.86   31.19
   1 -16  -1  493.95   31.48
   1 -16  -1  487.01   23.54
  -1  16   1  522.62   30.11
   1 -15  -1  399.26   26.06
   1 -15  -1  420.02   27.93
   1 -15  -1  395.26   20.33
  -1  15   1  427.73   25.86
   1 -14  -1  550.06   31.14
   1 -14  -1  599.40   24.98
  -1  14   1  565.68   29.42
   1 -13  -1  492.83   28.36
   1 -13  -1  528.57   22.81
  -1  13   1  554.70   27.40
  -1  12   1  319.76   19.30
   1 -12  -1  286.71   20.52
  -1  11   1  473.82   23.01
   1 -11  -1  449.85   24.55
  -1  10   1  227.02   14.80
   1 -10  -1  252.99   16.86
   1  -9  -1  292.28   18.21
   1  -9  -1  317.28   18.11
   1  -8  -1  252.46    6.95
   1  -8  -1  238.40   14.82
   1  -8  -1  246.09   15.63
  -1   7   1 1431.81   38.80
   1  -7  -1 1354.58   29.82
  -1   7   1 1325.75   29.83
   1  -7  -1 1350.19   40.02
   1  -7  -1 1362.59   41.56
  -1   6   1 1638.81   41.93
  -1   6   1 1581.26   35.38
   1  -6  -1 1595.95   35.28
   1  -6  -1 1612.19   43.24
   1  -6  -1 1609.49   44.96
   1  -5  -1  273.63   11.72
  -1   5   1  270.23   11.78
   1  -5  -1  290.81    9.06
  -1   5   1  277.64    8.99
   1  -5  -1  289.94   12.86
   1  -5  -1  291.08   13.80
   1  -4  -1 4238.56   92.22
  -1   4   1 4130.47   86.14
   1  -4  -1 4174.35   85.98
  -1   4   1 4249.56   89.26
   1  -4  -1 4115.59   90.09
   1  -4  -1 4092.86   89.02
  -1   4   1 4086.58   89.89
   1  -4  -1 4178.11   90.00
  -1   4   1 4176.60   90.36
   1  -4  -1 4204.68   90.27
   1  -3  -1 1313.77   33.38
   1  -3  -1 1270.80   30.09
  -1   3   1 1360.13   30.37
  -1   3   1 1317.19   31.75
   1  -3  -1 1310.74   31.56
  -1   3   1 1284.13   32.26
   1  -3  -1 1339.61   32.40
  -1   3   1 1350.49   32.19
   1  -3  -1 1364.74   32.08
  -1   2   1 6086.09  129.86
   1  -2  -1 6350.69  129.98
  -1   2   1 6071.41  130.44
   1  -2  -1 6430.83  130.73
   1  -2  -1 6504.54  128.85
  -1   2   1 6485.87  128.97
   1  -2  -1 6074.24  128.95
  -1   2   1 6234.60  129.12
   1  -2  -1 6562.31  129.87
   1  -2  -1 6270.86  128.99
  -1   2   1 6452.00  129.10
  -1   1   1 1529.34   35.20
   1  -1  -1 1533.93   36.32
  -1   1   1 1624.96   33.73
   1  -1  -1 1649.66   35.37
   1  -1  -1 1573.56   35.48
   1   1  -1   37.99    3.28
   1   1  -1   35.36    2.64
   1   1  -1   38.83    2.81
   1   1  -1   34.09    2.37
   1   2  -1 5514.00  118.00
  -1  -2   1 5774.97  117.89
  -1  -2   1 6143.38  118.73
   1   2  -1 6049.46  118.85
  -1  -2   1 5872.52  119.55
  -1  -2   1 5923.39  119.71
  -1  -2   1 5847.87  119.82
  -1  -2   1 5747.46  119.53
   1   2  -1 5577.38  119.56
   1   3  -1 6764.30  137.93
  -1  -3   1 6904.22  138.76
   1   3  -1 6429.77  140.81
  -1  -3   1 6523.96  140.93
  -1  -3   1 7033.09  139.04
   1   3  -1 6853.98  138.72
  -1  -3   1 7337.64  142.16
  -1  -3   1 6796.19  141.74
   1   3  -1 6848.07  141.47
  -1  -3   1 7039.33  141.46
   1   4  -1  843.86   24.89
  -1  -4   1  831.22   20.29
   1   4  -1  801.49   20.01
   1   4  -1  808.27   22.91
  -1  -4   1  795.71   23.14
  -1  -4   1  816.45   20.31
   1   4  -1  809.16   19.36
   1   4  -1  887.65   24.03
  -1  -4   1  813.91   23.93
  -1  -4   1  833.05   23.43
   1   5  -1  595.08   15.39
  -1  -5   1  590.65   15.55
  -1  -5   1  579.33   15.98
  -1  -5   1  599.10   20.34
  -1  -5   1  596.60   19.67
   1   5  -1  566.07   19.05
  -1  -6   1  342.61   10.45
   1   6  -1  365.92   10.30
  -1  -6   1  347.96   11.45
  -1  -6   1  371.42   16.06
  -1  -6   1  373.94   15.47
   1   6  -1  347.14   14.71
   1   7  -1  505.78   12.74
  -1  -7   1  499.92   13.03
  -1  -7   1  476.57   15.20
  -1  -7   1  513.85   20.84
  -1  -7   1  500.03   19.84
   1   7  -1  489.76   19.29
  -1  -8   1  643.20   19.57
   1   8  -1  665.67   24.72
  -1  -8   1  696.29   26.48
  -1  -8   1  708.34   25.64
  -1  -9   1  557.45   18.23
   1   9  -1  550.53   24.39
   1   9  -1  568.92   23.36
  -1  -9   1  582.73   25.17
  -1  -9   1  600.36   24.44
  -1 -10   1  168.22    8.98
   1  10  -1  178.69   13.75
   1  10  -1  167.52   12.34
  -1 -10   1  177.26   13.74
  -1 -10   1  165.95   12.91
  -1 -11   1 1000.36   29.56
  -1 -11   1 1065.60   39.90
  -1 -11   1 1025.69   37.73
   1  11  -1 1072.22   39.28
   1  11  -1 1059.77   37.43
  -1 -12   1  237.50   11.94
  -1 -12   1  241.63   18.02
  -1 -12   1  236.69   17.03
   1  12  -1  224.90   16.37
   1  12  -1  205.20   16.32
  -1 -13   1  595.24   21.79
   1  13  -1  644.42   31.30
   1  13  -1  643.04   30.03
  -1 -13   1  660.58   31.95
  -1 -13   1  572.86   29.14
   1  14  -1   42.22    8.15
   1  14  -1   37.40    8.52
  -1 -14   1   32.23    7.71
  -1 -14   1   29.60    7.99
  -1 -14   1   35.20    4.80
   1  15  -1  314.73   22.01
   1  15  -1  318.51   23.27
  -1 -15   1  290.95   22.63
  -1 -15   1  296.88   22.19
  -1 -16   1  150.47   15.81
  -1 -16   1  130.33   15.91
   1  16  -1  126.80   15.39
   1  16  -1  124.75   14.92
  -1 -16   1  131.37   15.14
   1  17  -1  354.05   25.52
   1  17  -1  371.08   27.36
  -1 -17   1  377.89   26.64
  -1 -17   1  430.41   27.97
  -1 -17   1  339.95   26.73
   1  18  -1  167.59   19.41
  -1 -18   1  148.73   18.54
  -1 -18   1  169.19   18.05
  -1 -18   1  166.27   18.52
  -1 -19   1   89.24   15.29
  -1 -19   1  115.28   15.63
   1  19  -1   83.71   14.52
  -1 -19   1  104.35   15.07
   1  20  -1  158.76   19.61
  -1 -20   1  165.69   21.52
  -1 -20   1  161.00   18.69
  -1 -20   1  180.39   20.45
  -1 -21   1   47.73   11.05
  -1 -21   1   85.83   15.38
   1  21  -1   49.71   12.32
  -1 -21   1   69.50   13.90
   1  22  -1   99.55   17.25
  -1 -22   1  122.13   18.03
  -1 -22   1  136.57   20.58
  -1 -22   1  131.87   17.94
   1  23  -1   32.19   10.59
  -1 -23   1   -3.55    6.13
   1 -23   0   31.49   11.00
  -1  22   0   17.15    8.14
   1 -22   0   22.48    8.59
   1 -22   0   26.80   11.77
  -1  21   0   78.77   14.45
   1 -21   0   53.92   12.03
   1 -21   0   76.37   13.10
   1 -21   0   72.24   15.13
  -1  20   0   41.03   10.40
   1 -20   0   38.13   10.56
   1 -20   0   26.03   10.56
  -1  19   0   67.35   12.23
   1 -19   0   52.66   11.75
   1 -19   0   74.74   13.99
  -1  18   0  125.97   15.75
   1 -18   0   96.36   14.63
   1 -18   0  123.20   16.76
  -1  17   0  132.86   15.48
   1 -17   0  116.74   15.64
   1 -17   0  146.20   16.75
  -1  16   0  335.85   23.69
   1 -16   0  319.17   18.68
   1 -16   0  308.44   24.76
   1 -16   0  349.17   24.77
  -1  15   0  262.31   20.11
   1 -15   0  270.97   16.52
   1 -15   0  288.15   22.84
   1 -15   0  283.26   21.33
  -1  14   0  717.73   33.09
   1 -14   0  706.84   28.10
   1 -14   0  737.51   36.00
   1 -14   0  718.94   34.14
  -1  13   0  896.21   35.86
   1 -13   0  842.22   30.60
   1 -13   0  798.46   37.18
  -1  12   0 1062.36   38.55
   1 -12   0 1010.07   33.23
   1 -12   0  941.92   39.44
  -1  11   0   73.11    8.84
   1 -11   0   87.64    7.90
   1 -11   0   73.91    9.82
  -1  10   0  449.69   21.14
   1 -10   0  433.56   18.30
   1 -10   0  428.53   22.63
  -1   9   0  475.91   21.77
   1  -9   0  502.28   23.28
  -1   8   0  576.28   23.16
   1  -8   0  584.75   24.05
  -1   7   0  107.03    8.04
   1  -7   0  104.50    9.42
   1  -7   0  121.64    9.54
  -1   6   0   41.17    4.59
   1  -6   0   42.91    5.25
   1  -6   0   41.30    5.59
   1  -5   0  414.59   10.98
   1  -5   0  432.40   10.98
  -1   5   0  428.22   11.22
  -1   5   0  428.16   15.05
  -1   5   0  396.91   15.85
   1  -5   0  427.66   17.27
  -1   4   0   29.71    3.40
   1  -4   0   34.33    3.64
   1  -4   0   22.35    2.98
  -1   4   0   33.22    3.18
  -1   4   0   34.62    4.02
   1  -4   0   48.33    4.78
  -1   4   0   33.52    2.34
   1  -4   0   34.01    2.28
   1  -4   0   36.60    2.33
  -1   4   0   33.16    3.60
   1  -3   0 3083.09   68.05
  -1   3   0 3010.21   69.09
   1  -3   0 3074.88   69.13
   1  -3   0 3155.55   68.30
  -1   3   0 3142.67   66.27
   1  -3   0 3071.31   66.19
  -1   3   0 3131.58   64.78
   1  -3   0 3169.62   64.86
   1  -3   0 3269.70   65.13
  -1   3   0 3121.88   65.09
  -1   3   0 3097.75   67.90
   1  -2   0   66.22    3.97
  -1   2   0   63.66    3.22
  -1   2   0   53.44    3.84
   1  -2   0   64.71    4.08
   1  -2   0   59.41    2.99
  -1   2   0   59.96    2.99
   1  -2   0   64.23    3.38
  -1   2   0   64.78    3.30
  -1   2   0   62.98    3.34
   1  -2   0   61.55    3.21
  -1   2   0   59.18    3.46
  -1  -2   0 1863.41   42.21
  -1  -2   0 1867.10   41.02
   1   2   0 1916.75   41.08
  -1  -2   0 1994.45   40.78
   1   2   0 1903.16   40.70
  -1  -2   0 1859.63   41.08
   1   2   0 1874.42   40.87
   1   2   0 1849.05   41.91
  -1  -2   0 1911.60   41.71
  -1  -2   0 1936.22   41.78
   1   2   0 1935.72   41.79
  -1  -2   0 1971.69   42.30
   1   2   0 1864.20   42.23
  -1  -3   0  339.95   11.79
  -1  -3   0  309.15   10.65
   1   3   0  322.18   10.63
   1   3   0  334.13    9.44
  -1  -3   0  355.05    9.54
   1   3   0  320.25    9.73
  -1  -3   0  346.12    9.74
  -1  -3   0  348.92   11.33
   1   3   0  352.03   12.01
  -1  -3   0  320.08   11.45
   1   3   0  339.48   12.16
  -1  -3   0  325.88   11.92
  -1  -4   0 1117.76   29.59
   1   4   0 1056.33   27.72
  -1  -4   0 1046.63   27.89
  -1  -4   0 1120.91   30.23
   1   4   0 1163.06   30.66
   1   4   0 1054.27   29.51
   1   4   0 1092.48   29.85
  -1  -4   0 1127.53   29.58
  -1  -4   0 1130.46   25.20
   1   4   0 1138.07   25.23
  -1  -4   0 1132.87   24.91
   1   4   0 1080.06   24.78
   1   5   0  174.10    5.65
   1   5   0  169.43    5.82
  -1  -5   0  165.38    5.78
   1   5   0  147.58    8.04
  -1  -5   0  158.90    8.32
  -1  -5   0  164.37    5.58
  -1  -5   0  176.92    9.51
  -1  -5   0  170.82    9.48
  -1  -5   0  168.57    9.78
  -1  -6   0  806.21   19.45
  -1  -6   0  774.71   26.01
   1   6   0  763.04   24.11
  -1  -6   0  830.20   26.47
  -1  -6   0  806.69   18.39
   1   7   0  583.73   20.54
  -1  -7   0  575.12   22.32
  -1  -7   0  562.08   15.54
  -1  -7   0  557.27   21.77
   1   8   0  226.20   12.58
  -1  -8   0  227.28   13.68
  -1  -8   0  224.96   14.00
  -1  -8   0  218.45    8.79
   1   9   0 1054.78   34.17
   1   9   0 1174.63   37.63
  -1  -9   0 1059.36   27.69
  -1  -9   0 1066.79   37.35
  -1  -9   0 1071.64   36.42
   1  10   0 1163.23   37.75
   1  10   0 1215.58   40.65
  -1 -10   0 1097.88   30.10
  -1 -10   0 1233.05   41.54
  -1 -10   0 1191.65   40.09
   1  11   0  325.22   18.25
   1  11   0  338.94   20.22
  -1 -11   0  315.92   13.06
  -1 -11   0  348.45   21.08
  -1 -11   0  327.33   19.75
   1  12   0   11.72    4.80
   1  12   0    7.94    4.43
  -1 -12   0   11.80    2.72
  -1 -12   0   15.81    6.07
  -1 -12   0   10.31    4.71
  -1 -13   0  450.34   17.71
  -1 -13   0  472.90   27.12
  -1 -13   0  522.57   27.42
   1  13   0  497.35   25.44
   1  13   0  482.30   26.76
  -1 -14   0  180.39   10.52
   1  14   0  174.64   15.39
   1  14   0  206.14   17.84
  -1 -14   0  182.08   16.82
  -1 -14   0  190.67   17.51
   1  15   0  340.93   24.27
   1  15   0  366.39   23.48
  -1 -15   0  331.28   24.39
  -1 -15   0  362.00   24.37
   1  16   0   94.85   13.88
   1  16   0   80.29   11.75
  -1 -16   0   92.90   13.38
  -1 -16   0  105.30   12.86
  -1 -16   0  106.40   14.54
   1  17   0  117.94   16.11
  -1 -17   0  105.10   14.62
  -1 -17   0  116.46   15.57
  -1 -17   0  153.32   16.07
   1  18   0   85.32   14.23
  -1 -18   0   74.87   12.11
  -1 -18   0   80.76   14.28
  -1 -18   0   61.74   12.12
   1  19   0  281.76   25.87
  -1 -19   0  294.48   24.04
  -1 -19   0  230.62   23.74
  -1 -19   0  253.53   23.89
   1  20   0   91.56   15.49
  -1 -20   0   92.84   15.59
  -1 -20   0   93.75   15.59
  -1 -20   0   55.65   11.29
   1  21   0   53.12   12.53
  -1 -21   0   61.52   13.40
  -1 -21   0   69.93   13.12
  -1 -21   0   77.11   15.75
   1  22   0  164.97   21.49
  -1 -22   0  204.53   24.31
  -1 -22   0  158.32   20.61
   1  23   0   16.58    8.68
  -1 -23   0   23.00    9.30
   1 -23   1   57.20   13.00
   1 -22   1   25.27    9.55
   1 -22   1   35.44   10.06
   1 -22   1   12.10    7.72
  -1  21  -1   42.31   10.96
   1 -21   1   25.02    9.06
   1 -21   1   59.35   13.01
   1 -21   1   46.71   11.42
  -1  20  -1    7.06    6.77
   1 -20   1    9.25    8.61
   1 -20   1    6.63    5.80
  -1  19  -1  160.40   18.22
   1 -19   1  141.12   18.43
   1 -19   1  167.12   18.75
   1 -18   1    9.02    6.06
  -1  18  -1   16.63    7.36
   1 -18   1    3.81    5.26
   1 -17   1   52.78   11.25
  -1  17  -1   62.33   10.90
   1 -17   1   49.21   10.10
  -1  16  -1   74.35   11.24
   1 -16   1   66.72   11.11
   1 -16   1   78.77   12.44
   1 -16   1   83.59    9.49
  -1  15  -1  259.69   19.79
   1 -15   1  270.89   20.65
   1 -15   1  269.47   21.83
   1 -15   1  235.12   15.75
  -1  14  -1  293.57   20.17
   1 -14   1  311.51   21.17
   1 -14   1  277.14   21.37
   1 -14   1  289.59   16.92
  -1  13  -1  474.72   25.30
   1 -13   1  478.07   25.74
   1 -13   1  497.28   28.03
   1 -13   1  504.34   22.33
  -1  12  -1  934.74   37.29
  -1  12  -1  928.90   35.66
   1 -12   1  929.81   36.42
   1 -12   1  927.28   38.29
   1 -12   1  902.71   31.38
   1 -11   1  485.17   25.30
   1 -11   1  495.02   20.79
  -1  11  -1  503.34   24.89
  -1  11  -1  521.55   23.93
   1 -10   1 2228.88   64.50
   1 -10   1 2237.08   57.72
  -1  10  -1 2266.01   63.76
  -1  10  -1 2324.14   61.89
   1  -9   1  105.93   10.10
   1  -9   1  108.98    8.30
  -1   9  -1  106.35    9.83
   1  -8   1  783.80   28.76
   1  -8   1  779.16   24.99
   1  -7   1  333.44   16.23
   1  -7   1  345.85   14.18
  -1   7  -1  335.29   14.98
   1  -6   1  586.23   18.84
   1  -6   1  553.39   20.75
   1  -6   1  554.37   13.93
  -1   6  -1  550.61   13.62
  -1   6  -1  547.89   18.91
   1  -5   1   60.77    4.89
  -1   5  -1   60.99    4.85
   1  -5   1   54.88    5.38
   1  -5   1   64.78    3.47
  -1   5  -1   65.97    3.28
  -1   4  -1   68.49    5.10
  -1   4  -1   61.45    5.43
  -1   4  -1   69.70    4.56
   1  -4   1   62.88    5.12
   1  -4   1   73.25    3.73
  -1   4  -1   70.05    3.44
   1  -3   1 1861.10   42.60
  -1   3  -1 1875.38   42.42
   1  -3   1 1804.01   41.93
  -1   3  -1 1872.60   43.81
   1  -3   1 1824.74   42.18
  -1   3  -1 1915.35   39.39
   1  -2   1 3775.24   77.91
  -1   2  -1 3667.38   77.69
   1  -2   1 3597.97   77.45
  -1   2  -1 3455.20   78.19
   1  -2   1 3682.61   77.86
   1  -2   1 3774.01   77.08
  -1   2  -1 3855.38   76.67
  -1   2  -1 3815.51   76.20
   1  -2   1 3637.51   76.43
  -1  -2  -1  663.56   16.21
  -1  -2  -1  697.64   16.49
   1   2   1  640.30   16.46
  -1  -2  -1  657.91   17.39
  -1  -2  -1  641.62   15.05
   1   2   1  621.28   14.88
  -1  -2  -1  628.44   16.15
   1   2   1  617.28   16.17
  -1  -2  -1  681.59   17.65
  -1  -2  -1  655.30   16.70
  -1  -2  -1  693.70   16.00
   1   2   1  630.83   15.78
   1   2   1  651.98   17.71
  -1  -2  -1  664.95   17.58
  -1  -3  -1 2068.73   46.49
  -1  -3  -1 1939.14   43.25
   1   3   1 2066.49   43.22
   1   3   1 1864.90   45.05
  -1  -3  -1 1960.48   45.14
  -1  -3  -1 2051.58   46.25
  -1  -3  -1 1957.36   46.15
  -1  -3  -1 1985.97   45.59
  -1  -3  -1 2055.26   43.81
   1   3   1 1976.02   43.22
  -1  -3  -1 2065.19   42.94
  -1  -4  -1  338.97   13.24
  -1  -4  -1  327.58   12.89
   1   4   1  312.46   12.42
  -1  -4  -1  323.00   12.50
  -1  -4  -1  311.69   10.87
   1   4   1  326.16   10.90
  -1  -4  -1  331.12   12.86
   1   4   1  313.61    9.70
  -1  -4  -1  338.30    9.53
  -1  -5  -1  679.73   22.57
  -1  -5  -1  649.99   21.88
  -1  -5  -1  655.06   21.85
  -1  -5  -1  669.34   19.78
   1   5   1  645.26   19.54
  -1  -5  -1  678.32   22.07
  -1  -5  -1  694.55   16.53
   1   5   1  677.54   16.88
  -1  -6  -1  355.45   15.92
   1   6   1  343.94   13.38
   1   6   1  327.01    9.58
  -1  -6  -1  324.75    9.24
  -1  -6  -1  326.89   15.01
  -1  -6  -1  343.53   15.36
  -1  -7  -1  859.44   28.97
  -1  -7  -1  862.48   19.45
   1   7   1  854.79   19.58
   1   7   1  837.28   26.15
  -1  -7  -1  886.49   29.45
  -1  -7  -1  847.30   29.53
   1   8   1  829.47   26.72
  -1  -8  -1  782.30   29.83
  -1  -8  -1  806.96   29.35
  -1  -8  -1  771.24   28.66
   1   9   1  286.97   16.43
   1   9   1  271.50   14.61
  -1  -9  -1  267.03   10.25
  -1  -9  -1  281.70   16.65
  -1  -9  -1  273.63   16.37
   1  10   1  653.69   27.67
   1  10   1  607.49   24.68
  -1 -10  -1  612.46   18.59
  -1 -10  -1  615.40   27.42
  -1 -10  -1  611.41   27.14
   1  11   1  215.23   15.74
   1  11   1  225.02   14.78
  -1 -11  -1  213.62    9.97
  -1 -11  -1  229.10   16.68
  -1 -11  -1  238.35   16.90
   1  12   1  251.85   17.93
   1  12   1  230.92   15.79
  -1 -12  -1  242.35   11.13
  -1 -12  -1  232.54   17.88
  -1 -12  -1  248.21   18.03
   1  13   1  433.46   25.34
   1  13   1  484.28   24.48
  -1 -13  -1  443.70   16.98
  -1 -13  -1  505.90   28.09
  -1 -13  -1  501.74   27.23
   1  14   1  219.42   16.98
   1  14   1  245.45   19.73
  -1 -14  -1  239.02   12.04
  -1 -14  -1  259.31   20.55
  -1 -14  -1  263.68   20.16
   1  15   1  242.45   20.20
  -1 -15  -1  181.90   17.87
  -1 -15  -1  206.76   16.72
  -1 -15  -1  222.42   19.85
   1  16   1  183.11   18.36
  -1 -16  -1  194.67   18.96
  -1 -16  -1  187.15   16.56
  -1 -16  -1  226.49   21.05
   1  17   1  253.92   22.38
  -1 -17  -1  277.46   21.01
  -1 -17  -1  201.40   20.67
  -1 -17  -1  256.42   22.74
  -1 -18  -1   56.25   10.47
  -1 -18  -1   70.02   13.25
   1  18   1   72.03   12.98
  -1 -18  -1   51.05   10.81
  -1 -19  -1  217.31   23.22
  -1 -19  -1  214.28   19.91
   1  19   1  186.96   21.34
  -1 -19  -1  172.81   19.68
  -1 -20  -1  141.38   19.32
  -1 -20  -1  163.50   17.68
   1  20   1  155.13   19.94
  -1 -20  -1  160.93   20.55
  -1 -21  -1  193.47   23.28
   1  21   1  192.76   22.61
  -1 -21  -1  202.00   22.97
  -1 -22  -1   44.36   12.87
   1  22   1   41.93   12.40
  -1 -22  -1   41.07   12.04
   1  23   1   23.47   10.38
  -1 -23  -1   23.32    9.28
   1 -23   2   30.73    9.57
   1 -22   2  174.39   20.65
   1 -22   2  144.75   20.59
   1 -22   2  114.25   17.23
   1 -21   2  123.35   17.33
   1 -21   2   98.29   16.61
  -1  21  -2  110.06   16.10
   1 -21   2  125.29   17.46
   1 -20   2   41.99   11.84
  -1  20  -2   33.84    9.76
   1 -20   2   41.33   10.81
   1 -19   2   41.36   10.68
  -1  19  -2   23.86    8.15
   1 -19   2   26.72    8.42
   1 -18   2   21.88    7.93
  -1  18  -2   39.75    9.40
   1 -18   2   45.17   10.59
   1 -17   2   81.88   13.45
  -1  17  -2   94.43   13.26
   1 -17   2   96.62   13.46
  -1  16  -2    8.45    5.13
   1 -16   2   10.72    6.11
   1 -16   2    8.81    6.77
   1 -16   2   24.05    5.82
  -1  15  -2  150.57   15.05
   1 -15   2  144.97   14.72
   1 -15   2  133.32   15.32
   1 -15   2  118.11   11.41
  -1  14  -2  562.36   28.69
  -1  14  -2  555.94   30.48
   1 -14   2  572.22   28.88
   1 -14   2  576.88   31.17
   1 -14   2  557.78   25.41
  -1  13  -2  533.11   26.60
  -1  13  -2  498.00   27.56
   1 -13   2  472.40   25.19
   1 -13   2  516.40   28.09
   1 -13   2  472.04   22.11
  -1  12  -2  717.83   32.69
  -1  12  -2  729.61   31.13
   1 -12   2  751.24   31.47
   1 -12   2  757.88   33.75
   1 -12   2  791.65   28.83
  -1  11  -2  229.19   15.38
  -1  11  -2  246.50   17.37
   1 -11   2  253.32   16.21
   1 -11   2  267.94   18.07
   1 -11   2  244.51   14.16
   1 -10   2 1049.51   38.37
   1 -10   2 1073.81   33.84
  -1  10  -2 1107.71   38.94
  -1  10  -2 1065.51   36.05
   1  -9   2 1344.03   42.95
   1  -9   2 1299.83   38.35
  -1   9  -2 1383.70   43.14
   1  -8   2 1290.88   28.10
  -1   8  -2 1196.46   27.44
   1  -8   2 1311.18   39.75
   1  -8   2 1262.19   35.74
   1  -7   2   34.58    2.64
  -1   7  -2   30.05    2.33
   1  -7   2   38.11    5.55
   1  -7   2   34.71    4.45
  -1   7  -2   26.73    4.17
   1  -6   2  775.39   25.62
   1  -6   2  779.91   23.87
  -1   6  -2  810.05   19.34
   1  -6   2  740.50   19.51
   1  -5   2  455.25   16.96
   1  -5   2  463.99   15.97
  -1   5  -2  450.03   12.64
   1  -5   2  410.16   12.75
   1  -4   2 1305.39   33.10
   1  -4   2 1307.20   34.20
  -1   4  -2 1342.19   34.67
  -1   4  -2 1270.21   33.93
   1  -4   2 1278.53   33.62
  -1   3  -2  272.50   10.79
   1  -3   2  277.28   10.81
   1  -3   2  299.15   11.65
  -1   3  -2  289.21   11.60
   1  -3   2  281.69   10.88
   1  -3   2  287.70   10.52
  -1   3  -2  303.55   11.04
  -1   2  -2 7459.15  157.17
   1  -2   2 7862.12  157.30
   1  -2   2 7927.02  155.71
  -1   2  -2 7765.47  155.93
  -1   2  -2 7690.43  156.77
   1  -2   2 7754.34  157.79
  -1   2  -2 7705.97  158.19
   1  -2   2 7741.93  156.54
  -1   1  -2   82.30    4.14
   1  -1   2   88.28    4.18
  -1   1  -2   82.79    5.06
   1  -1   2   89.33    4.85
  -1   1  -2   96.80    3.96
   1  -1   2   94.87    3.90
  -1   1  -2  111.71    4.22
   1  -1   2   92.34    5.30
  -1   1  -2   93.04    5.30
   1   0   2 3357.39   69.67
  -1   0  -2 3245.36   70.18
  -1   0  -2 3288.12   66.69
   1   0   2 3289.39   66.61
  -1   0  -2 3315.49   66.87
  -1   0  -2 3185.30   67.92
   1   0   2 3322.16   67.92
  -1   0  -2 3350.25   69.95
   1   0   2 3317.50   70.07
  -1   0  -2 3163.35   68.47
  -1   0  -2 3309.98   70.20
   1   0   2 3428.26   68.56
  -1  -1  -2 3536.78   75.58
   1   1   2 3598.40   75.81
   1   1   2 3545.47   72.84
  -1  -1  -2 3740.52   74.18
   1   1   2 3471.54   73.98
  -1  -1  -2 3454.10   72.78
   1   1   2 3615.02   74.86
  -1  -1  -2 3401.45   74.43
   1   1   2 3758.94   74.54
  -1  -1  -2 3562.06   74.59
   1   1   2 3607.64   72.51
   1   1   2 3530.86   75.81
  -1  -1  -2 3532.66   75.60
  -1  -2  -2  405.71   13.91
   1   2   2  465.77   13.10
  -1  -2  -2  414.22   12.70
   1   2   2  438.28   12.40
  -1  -2  -2  474.90   13.64
  -1  -2  -2  440.49   12.48
  -1  -2  -2  448.19   13.82
   1   2   2  444.67   10.84
  -1  -2  -2  456.50   10.95
   1   2   2  417.61   14.25
  -1  -3  -2 4901.69  104.39
   1   3   2 4906.70  102.13
   1   3   2 5302.69  104.08
  -1  -3  -2 5125.37  102.79
   1   3   2 4964.30  105.71
  -1  -3  -2 5157.97  105.97
   1   3   2 5320.72  102.90
  -1  -3  -2 5113.95  107.52
  -1  -3  -2 5535.85  102.88
  -1  -3  -2 5292.05  108.02
  -1  -4  -2 3227.49   71.77
   1   4   2 3336.25   71.23
  -1  -4  -2 3305.01   71.83
   1   4   2 3335.35   75.02
  -1  -4  -2 3364.48   75.26
   1   4   2 3512.14   71.96
  -1  -4  -2 3381.55   76.88
  -1  -5  -2 2630.24   57.56
   1   5   2 2542.22   57.91
  -1  -5  -2 2654.57   58.71
   1   5   2 2632.13   58.81
   1   5   2 2615.77   57.01
  -1  -5  -2 2748.28   62.77
  -1  -5  -2 2751.78   63.68
   1   6   2  613.76   19.37
  -1  -6  -2  630.38   22.95
   1   6   2  620.78   17.36
  -1  -6  -2  690.00   17.26
   1   6   2  651.18   20.23
  -1  -6  -2  646.14   23.20
  -1  -6  -2  670.33   23.83
  -1  -7  -2  922.28   30.76
   1   7   2  872.48   22.35
  -1  -7  -2  923.04   22.09
   1   7   2  885.20   26.84
  -1  -7  -2  927.83   30.82
  -1  -7  -2  932.25   31.29
  -1  -8  -2  315.80   17.19
  -1  -8  -2  295.11   16.58
  -1  -8  -2  340.65    9.80
   1   8   2  305.48    9.68
   1   8   2  346.52   15.15
  -1  -8  -2  321.10   17.14
  -1  -8  -2  347.01   18.23
  -1  -9  -2  668.84   27.95
  -1  -9  -2  618.73   26.77
  -1  -9  -2  650.51   15.41
   1   9   2  639.75   26.73
   1   9   2  621.74   23.57
  -1  -9  -2  659.51   27.52
  -1  -9  -2  672.15   28.15
   1  10   2 1187.93   37.85
   1  10   2 1263.48   42.18
  -1 -10  -2 1248.30   43.46
  -1 -10  -2 1204.76   42.11
  -1 -10  -2 1209.60   42.24
  -1 -11  -2   14.90    5.33
  -1 -11  -2   11.97    2.64
   1  11   2   11.09    4.62
   1  11   2   16.76    4.70
  -1 -11  -2   13.31    5.39
  -1 -11  -2   12.64    5.05
   1  12   2  557.03   27.72
  -1 -12  -2  514.23   17.97
  -1 -12  -2  578.12   28.94
  -1 -12  -2  512.30   27.35
   1  13   2  290.98   20.45
  -1 -13  -2  290.59   12.86
  -1 -13  -2  293.74   21.39
  -1 -13  -2  307.16   21.16
   1  14   2  509.01   28.57
  -1 -14  -2  451.05   17.36
  -1 -14  -2  450.32   27.57
  -1 -14  -2  441.25   27.49
   1  15   2   38.59    8.83
  -1 -15  -2   46.87   10.13
  -1 -15  -2   32.63    6.62
  -1 -15  -2   18.59    6.98
   1  16   2  195.85   18.95
  -1 -16  -2  185.30   16.06
  -1 -16  -2  190.82   19.15
  -1 -16  -2  181.54   18.78
   1  17   2   12.54    7.00
  -1 -17  -2   29.48    8.95
  -1 -17  -2   29.04    7.01
  -1 -17  -2   19.67    8.15
   1  18   2  209.03   21.21
  -1 -18  -2  237.64   19.62
  -1 -18  -2  270.35   24.43
  -1 -18  -2  246.14   23.26
   1  19   2  111.42   16.59
  -1 -19  -2  107.16   15.98
  -1 -19  -2  113.32   14.12
  -1 -19  -2  121.06   17.47
   1  20   2  105.08   16.39
  -1 -20  -2   91.14   15.87
  -1 -20  -2   77.28   15.43
   1  21   2  112.95   17.66
  -1 -21  -2   91.26   16.56
  -1 -21  -2  127.11   19.48
   1  22   2  126.61   18.97
  -1 -22  -2  114.02   18.48
  -1 -22  -2  113.95   18.62
  -1 -23  -2   40.01   12.67
   1  23   2   49.85   12.80
   1 -23   3   48.51   11.95
   1 -22   3  113.90   16.72
   1 -22   3  109.30   18.24
   1 -22   3  154.99   19.77
  -1  21  -3   29.10   10.09
   1 -21   3   19.00    9.14
   1 -21   3   29.59   10.36
   1 -21   3   28.38    9.69
  -1  20  -3  186.15   20.27
   1 -20   3  199.16   22.62
   1 -20   3  189.89   20.31
  -1  19  -3   41.80   10.51
   1 -19   3   36.23    9.81
   1 -19   3   38.21   10.63
  -1  18  -3   20.05    7.33
   1 -18   3    8.94    6.00
   1 -18   3   12.10    7.14
  -1  17  -3   -1.30    5.87
   1 -17   3    0.81    6.51
   1 -17   3    7.82    5.49
  -1  16  -3   77.97   11.39
  -1  16  -3   98.75   14.08
   1 -16   3   81.35    9.93
   1 -16   3   69.65   11.72
   1 -16   3   89.86   11.72
   1 -15   3  282.66   18.57
  -1  15  -3  285.33   20.91
  -1  15  -3  286.46   22.43
   1 -15   3  265.02   21.63
   1 -15   3  281.75   20.33
  -1  14  -3  286.99   21.75
  -1  14  -3  280.83   19.75
   1 -14   3  277.07   19.25
   1 -14   3  295.60   22.02
   1 -14   3  312.46   18.55
  -1  13  -3   36.74    8.54
  -1  13  -3   21.90    5.96
   1 -13   3   23.62    6.27
   1 -13   3   18.05    6.25
   1 -13   3   25.57    5.46
  -1  12  -3  142.34   12.51
  -1  12  -3  124.05   13.42
   1 -12   3  137.67   12.15
   1 -12   3  142.43   13.94
   1 -12   3  138.25   11.34
  -1  11  -3 1608.39   52.13
  -1  11  -3 1581.57   49.05
   1 -11   3 1609.64   48.40
   1 -11   3 1538.86   51.12
   1 -11   3 1543.03   46.35
   1 -10   3  738.80   26.82
  -1  10  -3  758.90   28.57
  -1  10  -3  812.60   31.86
   1 -10   3  782.20   28.16
   1 -10   3  772.49   30.78
   1  -9   3  885.68   29.40
  -1   9  -3  857.89   32.52
   1  -9   3  914.41   32.69
   1  -9   3  836.15   21.53
  -1   9  -3  863.60   20.97
   1  -9   3  880.07   29.65
   1  -8   3  629.79   22.65
   1  -8   3  652.54   25.21
  -1   8  -3  599.87   16.43
   1  -8   3  644.86   22.69
   1  -7   3 2272.53   56.81
   1  -7   3 2409.05   59.54
   1  -7   3 2358.29   55.98
   1  -6   3  396.58   16.85
   1  -6   3  389.92   15.91
   1  -5   3  542.84   19.18
   1  -5   3  518.99   18.57
   1  -4   3  176.56    9.04
   1  -4   3  180.54    9.44
   1  -4   3  192.20   10.25
  -1   4  -3  174.36    9.53
  -1   3  -3  758.41   21.83
   1  -3   3  780.49   21.62
   1  -3   3  782.19   22.92
  -1   3  -3  733.12   22.34
  -1   3  -3  750.59   22.46
   1  -3   3  775.70   21.98
   1  -3   3  755.18   23.43
  -1   3  -3  782.19   23.86
   1  -2   3 1101.61   29.19
  -1   2  -3 1094.29   28.97
  -1   2  -3 1096.57   30.04
  -1   2  -3 1085.72   27.73
   1  -2   3 1116.67   27.50
  -1   2  -3 1082.71   27.30
   1  -2   3 1108.22   27.13
  -1   2  -3 1104.40   29.42
  -1   1  -3  485.05   16.40
  -1   1  -3  498.92   13.90
   1  -1   3  490.36   13.77
  -1   1  -3  487.84   13.72
   1  -1   3  479.82   13.76
  -1   1  -3  504.64   14.32
   1  -1   3  512.56   16.33
   1  -1   3  483.17   15.41
  -1   1  -3  484.56   15.34
   1   0   3   55.01    4.42
  -1   0  -3   54.34    2.92
   1   0   3   44.41    2.74
  -1   0  -3   48.41    4.25
  -1   0  -3   64.21    3.80
   1   0   3   52.73    3.59
  -1   0  -3   54.27    3.77
  -1   0  -3   48.85    3.23
  -1   0  -3   56.36    4.58
  -1   0  -3   51.46    3.02
   1   0   3   48.33    3.80
  -1   0  -3   50.91    3.85
  -1  -1  -3 5194.17  114.78
   1   1   3 5555.42  115.55
  -1  -1  -3 5281.04  114.97
  -1  -1  -3 5486.65  109.27
  -1  -1  -3 5308.42  113.69
   1   1   3 5345.26  113.58
  -1  -1  -3 5615.68  114.14
   1   1   3 5542.17  114.16
  -1  -1  -3 5502.94  115.49
   1   1   3 5411.46  110.67
   1   1   3 5577.65  112.38
  -1  -1  -3 5405.26  112.23
  -1  -1  -3 5679.81  110.92
  -1  -2  -3 3808.87   84.92
  -1  -2  -3 3906.84   82.28
   1   2   3 3865.28   82.11
   1   2   3 4020.94   84.57
  -1  -2  -3 3641.97   83.86
  -1  -2  -3 3861.89   84.06
   1   2   3 4090.76   84.20
  -1  -2  -3 4095.34   84.67
   1   2   3 3834.50   84.46
  -1  -3  -3  662.08   15.33
  -1  -3  -3  602.27   19.21
   1   3   3  639.22   19.13
   1   3   3  630.57   18.71
  -1  -3  -3  656.15   19.12
  -1  -3  -3  639.44   15.84
  -1  -3  -3  646.79   20.30
   1   3   3  628.88   20.36
  -1  -3  -3  717.91   21.39
  -1  -4  -3   71.73    4.12
  -1  -4  -3   66.08    5.01
   1   4   3   71.17    3.77
   1   4   3   68.36    5.34
  -1  -4  -3   59.56    5.12
  -1  -4  -3   67.39    3.33
  -1  -4  -3   66.16    5.88
  -1  -5  -3 1311.87   32.91
  -1  -5  -3 1278.05   34.23
   1   5   3 1379.53   32.28
  -1  -5  -3 1435.38   37.68
  -1  -5  -3 1411.01   31.56
  -1  -5  -3 1321.56   38.14
  -1  -6  -3  402.35   17.40
  -1  -6  -3  370.15   14.21
  -1  -6  -3  410.96   18.28
  -1  -6  -3  382.19   14.54
  -1  -7  -3 3038.39   73.90
  -1  -7  -3 2875.68   67.60
  -1  -7  -3 3034.75   74.81
  -1  -8  -3  141.78   11.32
   1   8   3  139.00    6.78
  -1  -8  -3  123.53    8.00
  -1  -8  -3  143.04   11.59
  -1  -9  -3  975.65   28.54
  -1  -9  -3 1057.31   36.19
  -1  -9  -3 1088.94   24.04
   1   9   3 1092.51   35.84
  -1  -9  -3 1016.60   35.75
  -1  -9  -3 1079.36   36.81
  -1 -10  -3  296.76   18.61
  -1 -10  -3  293.04   18.32
  -1 -10  -3  287.03    8.70
   1  10   3  303.03   18.10
  -1 -10  -3  290.04   18.28
  -1 -10  -3  287.13   18.41
   1  11   3  821.94   33.32
  -1 -11  -3  716.63   33.01
  -1 -11  -3  712.88   32.39
  -1 -11  -3  743.48   33.28
  -1 -11  -3  722.86   32.37
   1  12   3  391.90   23.27
  -1 -12  -3  368.33   23.60
  -1 -12  -3  367.95   22.98
  -1 -12  -3  397.70   23.77
   1  13   3  205.87   17.50
  -1 -13  -3  219.78   11.18
  -1 -13  -3  221.95   18.49
  -1 -13  -3  237.11   19.15
   1  14   3  189.45   17.67
  -1 -14  -3  211.55   11.11
  -1 -14  -3  199.18   18.18
  -1 -14  -3  218.30   15.22
  -1 -14  -3  194.26   18.16
   1  15   3  154.34   16.54
  -1 -15  -3  161.79   17.39
  -1 -15  -3  163.87   13.69
  -1 -15  -3  169.46   17.77
   1  16   3  303.50   23.84
  -1 -16  -3  272.46   23.14
  -1 -16  -3  287.94   19.39
  -1 -16  -3  289.21   23.80
   1  17   3   62.10   11.84
  -1 -17  -3   63.32   12.34
  -1 -17  -3   74.02   10.47
  -1 -17  -3   81.85   13.54
   1  18   3   51.17   11.15
  -1 -18  -3   51.57   11.94
  -1 -18  -3   59.87   12.14
  -1 -18  -3   64.39    9.93
   1  19   3   38.51   10.94
  -1 -19  -3   37.68   11.06
  -1 -19  -3   51.35   12.13
   1  20   3  120.73   17.66
  -1 -20  -3  106.14   17.22
  -1 -20  -3  109.54   17.18
   1  21   3  102.96   16.99
  -1 -21  -3   82.99   15.36
  -1 -21  -3   95.40   16.66
   1  22   3   14.13    8.36
  -1 -22  -3   21.96    9.46
  -1 -22  -3   13.38    7.85
  -1 -23  -3   69.99   15.31
   1  23   3   64.04   15.00
   1 -22   4  143.32   19.57
   1 -22   4  133.58   20.09
   1 -21   4  117.16   17.67
   1 -21   4   83.20   15.39
   1 -21   4  123.03   16.55
  -1  20  -4  121.61   17.06
   1 -20   4  118.45   15.64
   1 -20   4  145.80   19.90
  -1  19  -4    3.75    5.33
   1 -19   4   17.08    8.62
   1 -19   4   15.61    7.42
  -1  18  -4  306.33   24.82
   1 -18   4  300.02   25.88
   1 -18   4  255.14   21.78
  -1  17  -4   27.81    9.48
  -1  17  -4   47.64    9.87
   1 -17   4   33.11    9.17
   1 -17   4   39.36    8.56
  -1  16  -4   53.42   11.08
  -1  16  -4   52.07    9.71
   1 -16   4   59.73    9.10
   1 -16   4   43.16    9.72
   1 -16   4   46.67    9.10
  -1  15  -4    1.78    5.81
   1 -15   4    5.40    4.07
   1 -15   4   -3.71    5.66
   1 -15   4    3.90    4.05
   1 -14   4  160.75   13.81
  -1  14  -4  133.29   13.73
  -1  14  -4  141.54   15.77
   1 -14   4  175.13   17.00
   1 -14   4  192.22   15.40
  -1  13  -4   40.97    7.40
  -1  13  -4   28.90    7.91
   1 -13   4   26.03    5.86
   1 -13   4   29.96    7.60
   1 -13   4   24.17    5.72
   1 -12   4  281.36   16.98
  -1  12  -4  257.42   17.63
  -1  12  -4  257.27   19.61
   1 -12   4  270.89   19.32
   1 -12   4  255.15   16.70
   1 -11   4  311.43   17.56
  -1  11  -4  333.86   19.03
  -1  11  -4  321.77   20.53
   1 -11   4  312.01   17.37
   1 -11   4  311.23   19.56
  -1  11  -4  294.63    8.51
   1 -11   4  293.04    9.38
   1 -11   4  291.00    9.54
   1 -10   4  351.29   18.21
   1 -10   4  370.91   17.99
  -1  10  -4  388.49   21.57
   1 -10   4  374.31   20.50
   1 -10   4  314.20   11.69
  -1  10  -4  354.13   11.46
  -1   9  -4 1862.92   54.33
   1  -9   4 1892.46   50.91
   1  -9   4 1871.30   53.35
  -1   9  -4 1824.83   41.53
   1  -9   4 1938.85   49.18
   1  -8   4 1160.83   34.04
   1  -8   4 1153.75   36.13
   1  -8   4 1160.92   37.60
   1  -7   4  312.23   13.45
   1  -7   4  313.98   15.47
   1  -7   4  314.04   16.09
   1  -6   4  289.53   12.00
   1  -6   4  305.14   14.67
   1  -6   4  294.92   14.59
   1  -5   4 1560.78   37.22
   1  -5   4 1568.10   41.83
   1  -5   4 1569.68   42.51
   1  -4   4  791.18   25.81
   1  -4   4  841.21   24.89
   1  -4   4  821.31   20.48
  -1   4  -4  787.35   25.06
   1  -3   4 1333.27   37.06
  -1   3  -4 1326.07   35.58
  -1   3  -4 1368.74   35.39
   1  -3   4 1401.99   35.23
   1  -3   4 1395.04   29.83
   1  -2   4   21.22    3.40
  -1   2  -4   28.96    3.15
  -1   2  -4   23.93    2.92
   1  -2   4   23.82    2.85
  -1   2  -4   26.30    3.03
   1  -2   4   25.11    2.96
  -1   2  -4   21.16    3.01
   1  -1   4  357.43   11.70
  -1   1  -4  362.95   14.70
  -1   1  -4  333.59   11.67
   1  -1   4  347.16   12.22
  -1   1  -4  359.00   12.72
  -1   1  -4  351.09   12.10
   1  -1   4  342.70   14.40
   1  -1   4  368.04   13.01
  -1   1  -4  367.82   12.90
  -1   0  -4 2066.55   52.04
   1   0   4 2226.61   53.48
  -1   0  -4 2211.34   47.39
  -1   0  -4 2186.53   52.52
   1   0   4 2120.34   47.54
  -1   0  -4 2168.58   49.62
  -1   0  -4 2097.56   49.10
  -1   0  -4 2121.04   50.10
   1   0   4 2221.94   50.00
  -1   0  -4 2210.41   46.35
  -1   0  -4 2160.98   53.04
   1   0   4 2207.66   49.78
  -1   0  -4 2227.49   49.73
  -1  -1  -4  246.31   11.51
   1   1   4  279.02   12.68
  -1  -1  -4  252.38   11.90
  -1  -1  -4  269.40    8.26
  -1  -1  -4  263.55   11.08
   1   1   4  266.10   10.90
   1   1   4  267.51   10.70
  -1  -1  -4  278.84   10.77
  -1  -1  -4  258.42   12.16
   1   1   4  270.16   10.34
  -1  -1  -4  273.22   10.40
  -1  -2  -4 1828.91   46.64
   1   2   4 1794.85   43.31
  -1  -2  -4 1799.43   43.61
   1   2   4 1920.84   40.87
   1   2   4 1887.09   46.79
   1   2   4 1876.29   46.12
  -1  -2  -4 1742.73   46.05
  -1  -2  -4 1837.21   45.25
   1   2   4 1855.79   45.05
  -1  -2  -4 1940.40   44.89
   1   2   4 1853.52   44.67
   1   3   4 1995.47   47.37
  -1  -3  -4 2049.88   47.89
   1   3   4 2067.61   49.63
   1   3   4 2051.42   49.75
  -1  -3  -4 2000.64   42.77
  -1  -3  -4 1998.38   50.38
   1   3   4 2053.76   49.28
  -1  -4  -4 3481.78   74.21
  -1  -4  -4 3571.03   79.56
   1   4   4 3559.65   79.25
  -1  -4  -4 3574.99   73.49
  -1  -4  -4 3649.76   81.99
  -1  -5  -4   76.71    6.31
  -1  -5  -4   74.04    6.50
  -1  -5  -4   78.44    4.99
  -1  -5  -4   77.88    3.63
  -1  -5  -4   58.70    6.49
   1   6   4  284.24   11.08
  -1  -6  -4  275.06   13.30
  -1  -6  -4  285.18   11.65
  -1  -6  -4  288.87   14.72
  -1  -6  -4  325.42   16.29
  -1  -6  -4  315.83   10.01
  -1  -7  -4  175.28   12.06
  -1  -7  -4  169.18   12.19
  -1  -7  -4  194.44    8.28
  -1  -8  -4 1031.80   35.92
  -1  -8  -4 1076.07   37.09
   1   9   4 1716.93   51.52
   1   9   4 1609.76   40.62
  -1  -9  -4 1728.16   52.24
  -1  -9  -4 1725.05   52.57
  -1 -10  -4  177.76   14.35
  -1 -10  -4  162.17    7.73
   1  10   4  136.66    7.52
   1  10   4  154.24   13.42
  -1 -10  -4  142.47   13.14
  -1 -10  -4  166.06   14.15
  -1 -11  -4  171.99   15.29
  -1 -11  -4  170.19   15.25
  -1 -11  -4  181.20    7.72
   1  11   4  170.85    7.62
   1  11   4  184.52   15.43
  -1 -11  -4  190.00   15.70
  -1 -11  -4  175.89   15.35
  -1 -12  -4  396.81   24.83
  -1 -12  -4  410.02   24.99
  -1 -12  -4  405.16   11.50
   1  12   4  426.65   24.58
  -1 -12  -4  460.09   19.71
  -1 -12  -4  450.34   25.92
  -1 -12  -4  433.21   25.78
   1  13   4 1044.87   43.10
  -1 -13  -4 1016.16   44.40
  -1 -13  -4 1118.46   36.40
  -1 -13  -4 1058.79   44.38
  -1 -13  -4 1097.66   45.09
   1  14   4  175.94   16.85
  -1 -14  -4  131.49   15.61
  -1 -14  -4  137.80   15.45
  -1 -14  -4  148.42   16.16
  -1 -14  -4  149.55   12.08
   1  15   4  337.69   24.79
  -1 -15  -4  353.69   26.07
  -1 -15  -4  384.73   20.63
  -1 -15  -4  342.43   25.79
   1  16   4    8.85    6.81
  -1 -16  -4    8.89    7.53
  -1 -16  -4   11.95    4.40
  -1 -16  -4   13.24    6.94
   1  17   4  193.05   20.00
  -1 -17  -4  177.68   19.82
  -1 -17  -4  198.87   15.70
  -1 -17  -4  167.85   19.18
   1  18   4  274.39   24.72
  -1 -18  -4  242.95   24.18
  -1 -18  -4  260.71   24.58
   1  19   4  137.09   18.31
  -1 -19  -4  129.63   18.18
  -1 -19  -4  139.01   19.07
   1  20   4   83.93   14.80
  -1 -20  -4   92.21   16.06
  -1 -20  -4   82.54   15.91
   1  21   4   71.30   14.57
  -1 -21  -4   58.75   14.63
  -1 -21  -4   79.40   15.23
   1  22   4   93.21   16.88
  -1 -22  -4   84.13   16.78
  -1 -22  -4  102.57   17.63
   1  23   4   12.48    6.88
   1 -22   5   20.95    9.46
   1 -22   5   12.32    9.11
   1 -21   5  175.97   21.48
   1 -21   5  171.74   21.58
  -1  20  -5  184.60   20.58
   1 -20   5  164.23   18.15
   1 -20   5  189.40   22.08
  -1  19  -5  215.74   21.49
   1 -19   5  193.61   22.15
   1 -19   5  213.64   20.01
  -1  18  -5  117.10   17.01
  -1  18  -5   83.07   13.55
   1 -18   5   95.76   13.07
   1 -18   5   82.37   14.24
  -1  17  -5   82.19   12.64
  -1  17  -5  107.94   15.89
   1 -17   5   82.26   14.11
   1 -17   5   85.35   12.04
  -1  16  -5  110.17   15.28
  -1  16  -5  108.30   14.11
   1 -16   5  103.74   12.26
   1 -16   5   91.76   13.54
   1 -16   5   98.98   12.39
   1 -15   5  139.37   13.86
   1 -15   5  141.52   16.02
   1 -15   5  152.54   14.49
  -1  15  -5  146.12   16.78
  -1  15  -5  154.28   15.51
   1 -14   5  140.88   13.44
  -1  14  -5  135.07   15.70
  -1  14  -5  142.66   14.45
   1 -14   5  146.64   15.57
   1 -14   5  131.97   12.73
  -1  13  -5   10.99    4.92
  -1  13  -5   16.33    7.48
   1 -13   5    5.94    4.07
   1 -13   5   13.42    5.55
   1 -13   5    7.39    3.57
  -1  12  -5  299.98    9.39
   1 -12   5  305.58   10.50
  -1  12  -5  298.23   19.23
  -1  12  -5  310.86   21.66
   1 -12   5  306.03   19.04
   1 -12   5  312.90   20.93
   1 -12   5  341.44   18.73
  -1  11  -5  911.99   25.09
   1 -11   5  967.77   35.84
  -1  11  -5  986.32   39.57
   1 -11   5 1013.33   38.74
   1 -11   5  976.96   33.55
   1 -10   5  462.56   22.61
   1 -10   5  477.11   23.97
   1 -10   5  466.08   20.52
  -1  10  -5  452.73   24.43
   1  -9   5  427.95   21.17
   1  -9   5  422.45   21.67
   1  -9   5  448.81   18.61
  -1   9  -5  469.35   23.51
   1  -8   5  473.07   21.76
   1  -8   5  508.97   22.50
   1  -8   5  466.45   18.27
  -1   8  -5  520.54   23.57
   1  -7   5 1723.47   48.63
   1  -7   5 1653.61   42.32
   1  -7   5 1695.93   48.15
   1  -6   5  969.18   32.38
   1  -6   5  965.57   26.09
   1  -6   5  966.33   31.23
   1  -5   5 2109.05   54.51
   1  -5   5 2026.13   51.96
   1  -5   5 1980.81   45.56
   1  -4   5  269.26   12.70
  -1   4  -5  246.93   12.73
   1  -4   5  293.95   14.74
   1  -4   5  262.43    8.68
   1  -3   5 2001.73   48.04
  -1   3  -5 1873.00   48.07
   1  -3   5 2010.85   51.69
   1  -3   5 1945.56   40.47
  -1   3  -5 1833.30   48.77
   1  -2   5  316.38   15.56
  -1   2  -5  349.30   13.45
   1  -2   5  322.91   13.08
  -1   2  -5  337.90   13.62
  -1   2  -5  334.48   13.32
  -1   2  -5  341.65   13.76
   1  -1   5  350.14   12.94
  -1   1  -5  366.52   13.02
  -1   1  -5  368.25   14.33
   1  -1   5  356.75   13.71
  -1   1  -5  351.30   13.41
  -1   1  -5  367.44   14.32
   1  -1   5  407.92   17.20
  -1   1  -5  365.98   13.62
   1  -1   5  380.71   13.73
   1   0   5   67.33    6.81
   1   0   5   63.86    4.59
  -1   0  -5   75.19    4.67
  -1   0  -5   72.17    5.54
  -1   0  -5   77.17    5.97
   1   0   5   66.90    5.49
  -1   0  -5   61.05    5.07
  -1   0  -5   74.63    3.60
  -1   0  -5   55.00    6.20
  -1   0  -5   66.72    5.00
   1   0   5   68.74    5.07
   1   1   5 2751.84   67.11
  -1  -1  -5 2800.97   58.60
   1   1   5 2706.78   64.92
   1   1   5 2669.44   62.04
  -1  -1  -5 2669.23   62.09
   1   1   5 2665.84   63.19
   1   1   5 2689.66   61.50
  -1  -1  -5 2763.36   61.57
  -1  -1  -5 2665.37   65.97
  -1  -2  -5  468.73   18.80
   1   2   5  491.33   19.41
   1   2   5  466.06   18.23
  -1  -2  -5  487.30   13.42
   1   2   5  466.18   17.53
  -1  -2  -5  476.80   16.58
   1   2   5  481.62   12.26
  -1  -2  -5  464.67   16.68
   1   2   5  430.08   16.57
  -1  -3  -5 1113.14   31.58
  -1  -3  -5 1104.40   33.90
   1   3   5 1145.84   32.00
   1   3   5 1155.25   34.31
   1   3   5 1154.66   33.46
  -1  -4  -5   35.60    4.56
   1   4   5   46.11    5.37
  -1  -4  -5   42.94    3.22
   1   4   5   36.91    4.76
  -1  -4  -5   41.78    5.53
  -1  -5  -5 1596.76   38.64
  -1  -5  -5 1628.77   44.45
  -1  -5  -5 1650.36   38.03
  -1  -5  -5 1638.96   46.33
  -1  -6  -5 2511.70   59.84
  -1  -6  -5 2642.01   67.31
  -1  -6  -5 2680.86   69.25
  -1  -6  -5 2539.69   60.68
  -1  -7  -5  796.25   29.43
  -1  -7  -5  827.45   20.58
  -1  -7  -5  788.57   30.49
  -1  -8  -5  619.57   26.05
  -1  -8  -5  584.33   17.25
  -1  -8  -5  559.10   25.84
   1   8   5  565.70   25.33
  -1  -9  -5   21.13    5.40
  -1  -9  -5   30.36    3.52
  -1  -9  -5   15.72    4.74
   1   9   5   20.91    5.29
  -1 -10  -5 1044.25   39.59
  -1 -10  -5 1040.66   29.59
  -1 -10  -5 1017.95   39.92
   1  10   5 1039.46   39.39
  -1 -11  -5  673.71   32.25
   1  11   5  713.59   32.25
  -1 -11  -5  708.19   23.61
  -1 -11  -5  676.23   32.24
  -1 -12  -5  350.51   23.28
  -1 -12  -5  341.89   23.13
  -1 -12  -5  370.52   13.20
   1  12   5  378.24   23.52
  -1 -12  -5  347.71   23.29
  -1 -12  -5  389.22   16.95
  -1 -12  -5  330.61   22.98
   1  13   5  255.43   20.29
  -1 -13  -5  251.67   20.69
  -1 -13  -5  261.06   20.94
  -1 -13  -5  301.18   15.45
  -1 -13  -5  261.47   20.91
  -1 -13  -5  257.41   20.99
   1  14   5   76.64   11.84
  -1 -14  -5   92.64   13.44
  -1 -14  -5   97.15    9.12
  -1 -14  -5   91.23   13.23
  -1 -14  -5   84.68   13.16
  -1 -14  -5   84.77   12.82
   1  15   5  645.66   35.19
  -1 -15  -5  625.13   36.20
  -1 -15  -5  669.48   36.95
  -1 -15  -5  625.34   35.63
  -1 -15  -5  662.16   27.02
   1  16   5   70.12   12.57
  -1 -16  -5   84.80   13.45
  -1 -16  -5   66.64    8.54
  -1 -16  -5   64.87   12.92
   1  17   5  172.93   19.43
  -1 -17  -5  166.45   19.28
  -1 -17  -5  153.35   18.64
   1  18   5   13.76    7.83
  -1 -18  -5   24.32    9.93
  -1 -18  -5    7.51    6.44
   1  19   5  124.06   17.63
  -1 -19  -5  126.72   18.34
  -1 -19  -5  104.35   16.52
   1  20   5   65.98   13.80
  -1 -20  -5   97.17   17.19
  -1 -20  -5   86.25   16.23
   1  21   5   63.28   14.48
  -1 -21  -5   47.57   12.40
  -1 -21  -5   45.14   12.84
   1  22   5   45.50   12.66
  -1 -22  -5   50.39   13.98
  -1 -22  -5   19.50    9.15
   1 -22   6   71.11   14.56
   1 -21   6  103.05   17.33
   1 -21   6   86.83   16.19
   1 -20   6   34.76   10.49
  -1  20  -6   34.55   10.06
   1 -19   6  103.31   16.13
   1 -19   6   93.96   13.24
  -1  19  -6   93.11   15.02
   1 -18   6  170.87   19.81
   1 -18   6  131.78   15.05
  -1  18  -6  170.40   20.53
  -1  18  -6  140.73   17.40
   1 -17   6  361.14   27.66
   1 -17   6  252.33   20.06
  -1  17  -6  247.03   22.22
  -1  17  -6  360.45   28.57
   1 -16   6   70.36   10.78
   1 -16   6   98.56   14.53
   1 -16   6   72.70   10.35
  -1  16  -6   77.98   12.18
  -1  16  -6   91.20   14.07
   1 -15   6  165.53   15.80
  -1  15  -6  166.86   16.62
  -1  15  -6  172.59   18.44
   1 -15   6  179.04   18.20
   1 -15   6  167.91   14.85
  -1  14  -6   22.89    6.91
  -1  14  -6    8.70    6.45
   1 -14   6   20.21    5.90
   1 -14   6   24.81    5.95
  -1  13  -6   36.35    7.38
  -1  13  -6   45.04    9.26
   1 -13   6   44.66    8.00
   1 -13   6   35.65    8.27
   1 -13   6   39.79    6.89
  -1  12  -6  165.09    8.34
   1 -12   6  137.78   13.56
  -1  12  -6  155.23   15.58
   1 -12   6  188.73   16.27
   1 -12   6  158.30   12.34
   1 -11   6   10.67    3.50
  -1  11  -6   11.24    5.18
   1 -11   6   10.76    4.78
   1 -11   6   12.46    4.97
   1 -10   6  638.93   28.66
   1 -10   6  658.92   29.20
   1 -10   6  619.38   23.91
  -1  10  -6  638.09   29.90
   1  -9   6  457.73   23.01
   1  -9   6  440.19   22.43
   1  -9   6  435.69   17.91
  -1   9  -6  440.31   23.28
   1  -8   6  982.87   35.69
   1  -8   6  961.93   34.83
   1  -8   6  978.38   28.93
  -1   8  -6  963.32   35.64
   1  -7   6  458.41   21.78
   1  -7   6  452.31   20.66
   1  -7   6  428.41   15.68
  -1   7  -6  471.22   21.78
   1  -7   6  417.79   22.02
   1  -6   6 1918.05   54.90
  -1   6  -6 1934.17   53.27
   1  -6   6 1957.90   52.44
   1  -6   6 1876.66   44.59
   1  -5   6 1718.60   50.34
   1  -5   6 1702.70   38.99
   1  -5   6 1720.29   47.02
   1  -4   6 1627.59   36.23
  -1   4  -6 1596.53   45.05
   1  -4   6 1699.17   44.89
  -1   3  -6  692.25   23.54
   1  -3   6  699.48   23.54
   1  -3   6  692.13   26.83
  -1   3  -6  720.30   23.83
  -1   2  -6   46.29    4.87
  -1   2  -6   48.85    5.68
   1  -2   6   49.71    5.27
   1  -2   6   43.64    6.26
  -1   2  -6   56.03    5.19
  -1   1  -6 1527.58   38.69
  -1   1  -6 1603.95   41.34
   1  -1   6 1491.74   39.91
   1  -1   6 1554.07   45.56
   1  -1   6 1554.72   39.00
  -1   1  -6 1524.70   38.76
  -1   1  -6 1533.50   33.03
   1   0   6 2658.90   67.32
   1   0   6 2546.66   58.27
  -1   0  -6 2574.29   58.15
  -1   0  -6 2546.66   61.67
   1   0   6 2582.11   61.89
  -1   0  -6 2530.01   65.81
  -1   0  -6 2561.22   53.70
   1   0   6 2622.77   59.20
  -1   0  -6 2592.53   59.16
   1   1   6   92.42    8.76
  -1  -1  -6   97.92    5.64
  -1  -1  -6   97.26    7.40
   1   1   6   94.21    7.41
  -1  -1  -6   96.55    8.62
   1   1   6  100.77    6.58
  -1  -1  -6   99.93    6.53
   1   2   6   18.13    3.99
  -1  -2  -6   19.02    3.45
  -1  -2  -6   19.80    2.47
  -1  -2  -6   26.03    4.58
  -1  -2  -6   18.17    3.00
   1   2   6   20.05    3.18
   1   3   6  797.62   20.05
  -1  -3  -6  799.26   25.75
  -1  -3  -6  805.42   28.34
   1   3   6  786.11   28.30
   1   3   6  767.70   26.92
  -1  -4  -6  420.47   17.70
  -1  -4  -6  426.09   19.44
   1   4   6  419.68   19.02
  -1  -4  -6  420.72   13.52
  -1  -5  -6  769.56   26.84
  -1  -5  -6  747.07   20.91
  -1  -5  -6  761.92   28.39
  -1  -6  -6  580.75   19.35
  -1  -6  -6  644.92   24.93
  -1  -6  -6  626.47   25.99
  -1  -6  -6  633.35   19.06
  -1  -7  -6  327.93   17.74
  -1  -7  -6  322.33   13.01
  -1  -7  -6  320.29   18.56
  -1  -8  -6 1730.60   52.68
  -1  -8  -6 1759.30   38.67
  -1  -8  -6 1699.77   53.79
   1   8   6 1745.46   53.19
  -1  -9  -6  433.21   22.93
  -1  -9  -6  427.22   13.63
  -1  -9  -6  442.62   23.73
   1   9   6  483.76   24.21
  -1 -10  -6  164.32   14.64
  -1 -10  -6  163.41    8.22
  -1 -10  -6  141.55   13.85
   1  10   6  171.07   14.74
  -1 -11  -6   10.27    5.02
  -1 -11  -6   11.97    2.64
  -1 -11  -6    8.56    4.81
   1  11   6   10.20    4.94
  -1 -12  -6  935.67   40.49
   1  12   6  915.37   39.44
  -1 -12  -6  916.33   27.93
  -1 -12  -6  888.57   40.18
  -1 -13  -6  378.81   25.96
  -1 -13  -6  380.93   25.74
  -1 -13  -6  393.05   14.74
   1  13   6  431.64   26.44
  -1 -13  -6  403.34   17.05
  -1 -13  -6  353.11   24.72
  -1 -13  -6  381.26   26.01
   1  14   6  508.40   30.44
  -1 -14  -6  507.93   31.54
  -1 -14  -6  572.88   32.80
  -1 -14  -6  538.21   21.48
  -1 -14  -6  527.03   31.77
  -1 -14  -6  534.12   32.34
   1  15   6   63.39   11.72
  -1 -15  -6   70.74   12.69
  -1 -15  -6   70.66    7.51
  -1 -15  -6   64.30   11.99
  -1 -15  -6   71.47   12.95
  -1 -15  -6   51.31   11.29
   1  16   6  171.80   18.58
  -1 -16  -6  141.93   18.10
  -1 -16  -6  207.87   21.10
  -1 -16  -6  150.31   18.04
   1  17   6  217.22   21.71
  -1 -17  -6  194.66   21.08
  -1 -17  -6  236.94   23.33
   1  18   6  187.76   20.91
  -1 -18  -6  217.05   23.22
  -1 -18  -6  203.30   22.41
   1  19   6   46.41   11.61
  -1 -19  -6   43.75   12.51
  -1 -19  -6   40.72   10.97
   1  20   6    1.44    6.18
  -1 -20  -6    3.44    7.66
  -1 -20  -6   13.69    9.06
   1  21   6   41.45   12.23
  -1 -21  -6   50.29   14.12
  -1 -21  -6   70.92   15.42
  -1 -22  -6   36.47   12.77
  -1 -22  -6   21.75   10.00
   1 -21   7   26.36    9.69
   1 -21   7   53.88   13.52
   1 -20   7  193.52   22.57
   1 -20   7  177.70   22.21
   1 -19   7   92.59   15.40
  -1  19  -7   84.14   14.46
  -1  19  -7   73.50   14.81
   1 -18   7  134.35   18.01
  -1  18  -7  107.00   16.74
  -1  18  -7   94.03   14.18
   1 -17   7  214.76   21.46
  -1  17  -7  198.45   20.03
  -1  17  -7  190.74   21.98
   1 -17   7  202.03   17.45
  -1  16  -7   98.92   15.75
  -1  16  -7  115.90   14.86
   1 -16   7  112.45   14.11
   1 -16   7  111.81   15.84
   1 -16   7  115.03   12.57
  -1  15  -7  360.91   25.26
  -1  15  -7  391.71   28.78
   1 -15   7  376.75   25.55
   1 -15   7  433.26   28.49
   1 -15   7  341.18   21.27
  -1  14  -7   23.37    7.20
  -1  14  -7   13.56    6.79
   1 -14   7   23.44    6.79
   1 -14   7   22.32    7.48
   1 -14   7    3.38    3.06
  -1  13  -7   60.83   10.93
   1 -13   7   58.75    9.48
   1 -13   7   93.13   12.60
   1 -13   7   81.72    9.23
  -1  12  -7   32.95    4.49
   1 -12   7   31.37    7.23
   1 -12   7   41.40    8.53
   1 -12   7   36.05    6.11
  -1  12  -7   48.20    9.79
   1 -11   7   34.57    7.03
   1 -11   7   35.85    7.64
   1 -11   7   38.96    5.77
  -1  11  -7   52.21    9.44
   1 -10   7   97.92   11.07
   1 -10   7   74.56    9.86
   1 -10   7   72.00    7.15
  -1  10  -7   96.00   11.81
   1  -9   7   27.66    6.10
  -1   9  -7   23.14    6.30
   1  -9   7   17.97    5.40
   1  -9   7   28.04    4.20
   1  -8   7  578.22   27.47
  -1   8  -7  577.96   26.71
   1  -8   7  590.21   28.07
   1  -8   7  601.69   26.27
   1  -8   7  566.96   19.71
   1  -7   7  536.11   25.88
  -1   7  -7  528.09   24.25
   1  -7   7  510.57   25.15
   1  -7   7  524.05   17.44
   1  -7   7  533.51   23.61
   1  -6   7 1165.20   39.76
  -1   6  -7 1138.94   37.61
   1  -6   7 1145.90   39.97
   1  -6   7 1071.72   28.15
   1  -6   7 1123.02   36.46
  -1   5  -7  247.68   14.33
   1  -5   7  253.27   14.36
   1  -5   7  234.63    8.64
  -1   5  -7  254.86   14.47
   1  -5   7  231.52   15.80
   1  -4   7  831.51   28.31
  -1   4  -7  797.38   27.81
   1  -4   7  843.30   32.35
   1  -3   7 1465.82   41.35
   1  -3   7 1448.93   46.30
  -1   3  -7 1455.16   40.22
  -1   2  -7 1837.00   47.67
  -1   2  -7 1872.11   50.03
   1  -2   7 1820.81   48.86
   1  -2   7 1955.95   55.52
  -1   2  -7 1854.81   46.93
  -1   1  -7   60.12    5.59
  -1   1  -7   77.88    7.21
   1  -1   7   51.65    5.78
   1  -1   7   63.21    7.99
  -1   1  -7   67.54    5.56
   1  -1   7   60.28    5.21
  -1   1  -7   66.75    3.60
   1   0   7  182.91   13.22
  -1   0  -7  166.26    8.83
  -1   0  -7  172.07   10.58
   1   0   7  175.38   10.73
  -1   0  -7  173.25   12.65
   1   0   7  157.36    8.68
  -1   0  -7  161.37    8.76
   1   1   7 1062.91   36.22
  -1  -1  -7  986.30   26.97
  -1  -1  -7  918.86   30.17
   1   1   7  968.14   31.06
  -1  -1  -7 1019.70   34.69
   1   1   7  987.78   28.11
  -1  -1  -7  983.76   28.01
   1   2   7 2177.55   59.96
  -1  -2  -7 2126.90   54.46
  -1  -2  -7 2125.18   49.17
  -1  -2  -7 2075.78   58.16
   1   2   7 2083.98   51.63
  -1  -3  -7  792.33   22.31
  -1  -3  -7  772.28   29.47
  -1  -3  -7  743.07   26.50
   1   4   7  131.73   10.80
  -1  -4  -7  118.25   10.50
  -1  -4  -7  114.99    9.32
  -1  -5  -7 1188.40   31.21
   1   5   7 1261.13   40.06
  -1  -5  -7 1205.01   40.29
  -1  -5  -7 1263.81   38.58
   1   6   7  912.34   32.67
  -1  -6  -7  895.58   25.47
  -1  -6  -7  917.47   32.82
  -1  -6  -7  927.18   34.25
   1   7   7 1625.00   49.61
   1   7   7 1550.41   47.81
  -1  -7  -7 1500.63   39.41
  -1  -7  -7 1548.61   49.75
  -1  -7  -7 1607.98   48.72
   1   8   7   34.92    7.14
  -1  -8  -7   51.17    8.21
  -1  -8  -7   55.69    7.98
   1   9   7  551.35   26.76
  -1  -9  -7  486.53   26.03
  -1  -9  -7  509.13   12.55
  -1  -9  -7  480.84   12.27
  -1  -9  -7  545.73   26.62
   1  10   7  447.10   24.76
  -1 -10  -7  432.59   25.16
  -1 -10  -7  420.58   12.53
  -1 -10  -7  411.95   12.78
  -1 -10  -7  399.43   23.67
   1  11   7 1266.47   47.15
  -1 -11  -7 1231.78   47.62
  -1 -11  -7 1182.86   30.18
  -1 -11  -7 1289.60   47.95
   1  12   7  144.45   15.37
  -1 -12  -7  181.30   17.39
  -1 -12  -7  174.57    8.76
  -1 -12  -7  159.15   16.35
   1  13   7  187.75   17.96
  -1 -13  -7  190.16   18.92
  -1 -13  -7  207.55   10.43
  -1 -13  -7  216.38   19.59
   1  14   7  285.64   22.92
  -1 -14  -7  329.25   25.39
  -1 -14  -7  307.52   24.19
  -1 -14  -7  340.12   25.55
  -1 -14  -7  353.12   26.17
   1  15   7  146.43   16.95
  -1 -15  -7  153.99   18.10
  -1 -15  -7  152.70   17.89
  -1 -15  -7  152.68   18.28
  -1 -15  -7  170.03   19.12
   1  16   7  352.60   27.35
  -1 -16  -7  403.53   30.38
  -1 -16  -7  386.96   29.42
  -1 -16  -7  390.89   29.88
  -1 -16  -7  380.98   29.34
   1  17   7   72.47   13.79
  -1 -17  -7   64.47   13.52
  -1 -17  -7   64.44   13.14
  -1 -17  -7   84.66   14.65
  -1 -18  -7   97.63   16.68
   1  18   7  122.28   17.48
  -1 -18  -7  128.14   18.50
  -1 -19  -7  104.03   17.14
   1  19   7  160.14   19.94
  -1 -19  -7  155.17   20.95
  -1 -20  -7  106.18   18.13
   1  20   7   98.66   16.52
  -1 -20  -7  106.26   18.03
  -1 -21  -7   29.99   10.15
   1  21   7   30.31   10.67
  -1 -21  -7   36.39   12.60
  -1 -22  -7   41.59   12.88
   1  22   7   35.75   12.23
  -1 -22  -7   43.69   13.68
   1 -21   8    9.38    8.65
   1 -21   8   10.34    8.88
   1 -20   8   31.60   10.88
   1 -20   8   30.71   10.73
  -1  20  -8   29.25   10.99
   1 -19   8   84.49   14.98
  -1  19  -8   58.34   12.11
  -1  19  -8   86.53   16.46
   1 -18   8  207.50   22.41
  -1  18  -8  238.40   22.69
  -1  18  -8  282.76   27.49
   1 -17   8  165.79   19.66
  -1  17  -8  130.19   16.56
   1 -16   8  270.69   23.78
   1 -16   8  267.12   22.72
  -1  16  -8  303.49   26.52
  -1  16  -8  230.38   21.25
   1 -15   8  204.45   19.31
   1 -15   8  212.03   20.30
   1 -15   8  185.98   14.95
  -1  15  -8  198.75   20.81
  -1  15  -8  162.38   17.42
   1 -14   8  274.93   22.07
   1 -14   8  251.07   21.28
   1 -14   8  246.21   16.52
  -1  14  -8  267.13   23.43
   1 -13   8  280.33   21.79
   1 -13   8  241.62   20.09
   1 -13   8  235.57   15.45
  -1  13  -8  267.02   22.23
   1 -12   8  134.44   14.84
   1 -12   8  139.53   14.60
  -1  12  -8  126.23   14.84
   1 -12   8  119.67   10.24
  -1  11  -8  124.84   14.20
   1 -11   8  130.39   13.43
   1 -11   8  122.77   13.89
   1 -11   8  126.86   10.03
   1 -10   8  159.74   14.41
  -1  10  -8  165.86   15.42
   1 -10   8  148.25   14.96
   1 -10   8  123.62    9.43
   1  -9   8  374.30   21.50
  -1   9  -8  359.57   22.04
   1  -9   8  338.41   22.14
   1  -9   8  342.72   15.14
  -1   8  -8    8.37    4.58
   1  -8   8   14.40    5.71
   1  -8   8   18.51    4.83
   1  -8   8   18.47    3.12
  -1   7  -8  633.39   27.89
   1  -7   8  652.53   29.99
   1  -7   8  673.63   30.81
   1  -7   8  619.40   19.20
  -1   7  -8  596.73   27.20
   1  -7   8  673.49   28.04
   1  -6   8  712.53   30.45
  -1   6  -8  689.47   28.05
   1  -6   8  678.06   31.23
   1  -6   8  658.44   18.77
  -1   6  -8  651.76   27.00
   1  -6   8  679.41   27.53
   1  -5   8 1122.97   39.63
  -1   5  -8 1117.71   36.88
   1  -5   8 1102.60   41.09
   1  -5   8 1088.00   25.69
  -1   5  -8 1042.54   35.28
   1  -5   8 1141.20   36.88
  -1   4  -8 1124.66   35.35
   1  -4   8 1112.46   40.79
  -1   4  -8 1033.04   33.89
   1  -4   8 1067.37   35.17
  -1   3  -8  287.30   16.14
   1  -3   8  316.69   19.33
  -1   3  -8  307.11   14.53
   1  -3   8  262.27   15.06
  -1   2  -8  749.31   27.49
   1  -2   8  725.66   26.29
   1  -2   8  764.22   32.05
  -1   2  -8  702.25   23.71
  -1   2  -8  728.44   17.16
  -1   1  -8  662.52   22.05
  -1   1  -8  619.86   24.19
   1  -1   8  633.59   28.54
  -1   1  -8  585.04   20.61
  -1   1  -8  605.55   16.55
   1   0   8 1697.91   52.52
  -1   0  -8 1585.28   41.61
  -1   0  -8 1669.49   46.05
   1   0   8 1601.40   45.73
  -1   0  -8 1603.80   50.22
   1   0   8 1646.28   41.30
  -1   0  -8 1517.43   40.94
   1   1   8  376.23   20.96
  -1  -1  -8  355.51   14.41
  -1  -1  -8  385.00   17.74
   1   1   8  386.33   18.01
  -1  -1  -8  378.46   14.94
   1   1   8  358.69   14.55
  -1  -1  -8  375.28   20.21
   1   2   8  269.00   17.39
  -1  -2  -8  255.00   11.40
  -1  -2  -8  265.25   14.62
   1   2   8  259.29   14.84
   1   2   8  253.71    9.17
  -1  -2  -8  265.02   16.71
   1   3   8  456.57   23.00
  -1  -3  -8  452.93   20.04
  -1  -3  -8  435.16   15.55
   1   3   8  425.94   11.20
  -1  -3  -8  448.65   22.31
  -1  -4  -8  775.63   28.39
   1   4   8  731.57   18.60
   1   4   8  750.20   30.58
   1   4   8  762.84   29.12
  -1  -4  -8  747.78   30.54
  -1  -5  -8  969.85   34.02
   1   5   8  921.02   34.52
   1   5   8 1024.91   34.92
   1   5   8  970.69   35.71
  -1  -5  -8  927.33   26.82
  -1  -5  -8  937.01   35.84
   1   6   8   51.56    7.54
   1   6   8   68.65    8.97
  -1  -6  -8   62.04    5.36
  -1  -6  -8   56.51    7.70
  -1  -6  -8   56.04    8.22
   1   7   8  353.46   20.26
   1   7   8  299.85   18.15
  -1  -7  -8  309.08   13.42
  -1  -7  -8  309.16   18.60
  -1  -7  -8  310.00   19.59
   1   8   8  862.72   35.28
   1   8   8  866.86   34.20
  -1  -8  -8  822.52   26.12
  -1  -8  -8  835.60   34.13
  -1  -8  -8  814.83   34.97
   1   9   8 1332.40   47.64
   1   9   8 1310.83   45.92
  -1  -9  -8 1268.62   47.78
  -1  -9  -8 1356.29   47.72
   1  10   8  194.93   16.66
  -1 -10  -8  198.87   17.28
  -1 -10  -8  217.10   17.48
   1  11   8  240.15   19.00
  -1 -11  -8  205.73   18.47
  -1 -11  -8  258.04   19.89
   1  12   8  273.69   21.53
  -1 -12  -8  294.09   22.57
  -1 -12  -8  273.46   21.79
   1  13   8  512.32   30.61
  -1 -13  -8  524.74   31.72
  -1 -13  -8  521.62   31.70
   1  14   8  206.47   19.76
  -1 -14  -8  185.90   19.26
  -1 -14  -8  226.07   21.27
  -1 -14  -8  163.40   18.61
   1  15   8   82.47   13.28
  -1 -15  -8   93.62   14.48
  -1 -15  -8   61.02   11.30
  -1 -15  -8   69.21   12.99
  -1 -15  -8   80.69   13.54
   1  16   8  259.29   23.72
  -1 -16  -8  299.39   26.10
  -1 -16  -8  251.05   24.12
  -1 -16  -8  261.21   24.59
  -1 -16  -8  259.32   24.72
   1  17   8  279.59   25.73
  -1 -17  -8  345.95   29.20
  -1 -17  -8  308.26   27.50
  -1 -17  -8  344.20   29.45
  -1 -17  -8  300.89   27.41
  -1 -18  -8  236.11   24.95
   1  18   8  236.80   24.15
  -1 -18  -8  237.01   25.11
  -1 -19  -8   10.14    8.65
   1  19   8   13.73    8.14
  -1 -19  -8   19.53    9.68
  -1 -20  -8  131.15   20.21
   1  20   8  138.42   19.80
  -1 -20  -8  144.27   20.82
  -1 -21  -8   19.67    9.48
   1  21   8   45.35   12.94
  -1 -21  -8   47.37   13.01
   1  22   8   45.73   13.20
  -1  21  -9   43.70   14.17
   1 -20   9   30.12   11.99
   1 -20   9   25.01    9.42
  -1  20  -9   32.11   11.85
  -1  20  -9   20.33    9.82
   1 -19   9   68.23   14.30
   1 -19   9   47.67   12.15
   1 -18   9   94.64   15.93
  -1  18  -9   68.36   12.64
  -1  18  -9   99.98   17.41
   1 -17   9  123.04   16.87
  -1  17  -9  129.33   19.61
  -1  17  -9  140.94   17.41
   1 -16   9  284.38   24.41
  -1  16  -9  360.25   29.36
   1 -16   9  297.09   25.34
  -1  16  -9  280.84   23.97
   1 -15   9  146.73   17.55
   1 -15   9  167.41   19.02
  -1  15  -9  165.44   19.74
   1 -14   9  281.68   23.45
   1 -14   9  260.17   22.00
  -1  14  -9  289.13   24.90
   1 -13   9  109.34   14.61
  -1  13  -9   69.59   12.39
   1 -13   9   87.60   12.57
   1 -13   9   77.65    8.60
   1 -12   9  390.40   25.46
   1 -12   9  366.89   26.15
   1 -12   9  387.56   18.79
   1 -11   9  288.73   21.20
  -1  11  -9  328.91   23.23
   1 -11   9  336.26   24.00
   1 -11   9  299.19   15.37
   1 -10   9   18.35    6.46
  -1  10  -9   14.74    6.42
   1 -10   9   17.53    6.10
   1 -10   9   20.73    3.76
   1  -9   9  200.74   16.03
   1  -9   9  176.23   16.62
  -1   9  -9  176.40   15.56
   1  -9   9  166.88   16.17
  -1   9  -9  166.19   14.92
   1  -9   9  165.26    9.59
   1  -8   9   21.95    6.78
  -1   8  -9   23.66    6.07
   1  -8   9   18.85    6.26
   1  -8   9   29.15    6.90
   1  -8   9   28.10    3.68
  -1   8  -9   22.17    5.67
   1  -7   9  828.91   35.79
  -1   7  -9  902.52   34.64
   1  -7   9  869.77   37.82
   1  -7   9  798.59   22.48
  -1   7  -9  797.90   32.39
   1  -7   9  818.75   32.97
  -1   6  -9   45.28    7.30
   1  -6   9   40.24    7.95
   1  -6   9   39.03    8.33
  -1   6  -9   28.28    5.73
   1  -6   9   31.39    6.00
  -1   5  -9  982.63   34.79
   1  -5   9  918.25   37.13
   1  -5   9  942.58   34.55
   1  -5   9  980.28   40.29
  -1   5  -9  976.12   33.32
  -1   4  -9  279.81   15.73
   1  -4   9  251.33   17.37
  -1   4  -9  254.37   16.27
   1  -4   9  238.89   15.14
   1  -4   9  238.70   18.47
  -1   4  -9  237.04   13.77
   1  -3   9 2478.48   69.92
  -1   3  -9 2627.63   65.25
  -1   3  -9 2550.22   68.13
   1  -3   9 2509.30   66.66
   1  -3   9 2527.45   74.36
  -1   3  -9 2395.00   62.14
   1  -2   9  804.53   31.95
  -1   2  -9  844.59   30.76
   1  -2   9  798.55   29.39
   1  -2   9  863.21   36.10
  -1   2  -9  758.85   25.70
  -1   2  -9  796.89   19.28
   1  -1   9  516.66   24.07
  -1   1  -9  499.17   22.44
  -1   1  -9  494.46   14.64
  -1   1  -9  509.82   26.07
  -1   1  -9  467.77   18.12
  -1   1  -9  510.90   14.97
   1   0   9  458.37   24.73
   1   0   9  452.41   22.10
  -1   0  -9  439.10   17.49
  -1   0  -9  411.07   20.03
   1   0   9  428.89   20.24
   1   0   9  427.58   16.23
  -1   0  -9  392.71   15.93
  -1   0  -9  447.82   24.15
  -1  -1  -9 1330.69   46.44
   1   1   9 1491.00   49.96
   1   1   9 1392.19   44.73
  -1  -1  -9 1418.73   37.88
  -1  -1  -9 1399.17   42.83
   1   1   9 1369.25   42.77
   1   1   9 1348.83   34.98
  -1  -1  -9 1332.20   37.09
   1   1   9 1371.14   36.98
   1   2   9  243.67   17.72
  -1  -2  -9  248.77   11.90
   1   2   9  253.23   16.16
  -1  -2  -9  254.24   15.18
   1   2   9  246.92   15.30
   1   2   9  246.69    9.69
  -1  -2  -9  250.29   17.06
   1   3   9   87.57   10.83
   1   3   9   95.41    9.88
  -1  -3  -9   87.27    6.64
  -1  -3  -9   84.23    8.90
   1   3   9   99.70    9.84
   1   3   9   83.85    4.20
  -1  -3  -9   92.12   10.35
   1   4   9  218.51   15.12
  -1  -4  -9  198.48   10.35
   1   4   9  231.63   15.47
   1   4   9  244.91   17.31
  -1  -4  -9  201.38   14.01
  -1  -4  -9  208.50   15.91
   1   5   9  485.21   23.60
   1   5   9  453.31   22.98
  -1  -5  -9  443.40   17.06
   1   5   9  489.25   25.00
  -1  -5  -9  472.34   22.93
   1   5   9  471.24   14.21
  -1  -5  -9  471.15   24.87
   1   6   9  549.07   26.25
   1   6   9  501.01   24.65
  -1  -6  -9  520.41   18.70
  -1  -6  -9  502.35   24.85
  -1  -6  -9  523.70   26.65
   1   7   9  487.35   25.27
  -1  -7  -9  462.47   17.72
   1   7   9  476.24   24.44
  -1  -7  -9  501.64   25.22
  -1  -7  -9  453.04   25.55
   1   8   9  127.37   13.11
   1   8   9  136.56   12.96
  -1  -8  -9  125.62    8.67
  -1  -8  -9  124.10   12.85
  -1  -8  -9  147.86   14.29
   1   9   9  185.22   16.22
  -1  -9  -9  142.47    9.77
   1   9   9  165.70   14.69
  -1  -9  -9  178.29   15.61
  -1  -9  -9  173.42   16.10
   1  10   9  445.53   26.60
   1  10   9  459.13   25.78
  -1 -10  -9  467.54   27.11
  -1 -10  -9  416.99   26.35
   1  11   9  202.55   18.30
   1  11   9  163.81   15.74
  -1 -11  -9  201.00   18.14
  -1 -11  -9  159.77   16.83
   1  12   9   68.25   11.29
   1  12   9   81.67   11.63
  -1 -12  -9   80.10   12.91
  -1 -12  -9   62.95   11.19
   1  13   9  201.66   19.62
  -1 -13  -9  212.70   20.39
  -1 -13  -9  208.02   20.13
   1  14   9   96.32   14.38
  -1 -14  -9   96.18   14.77
  -1 -14  -9  126.98   16.28
  -1 -14  -9  129.46   16.62
   1  15   9  425.80   30.58
  -1 -15  -9  400.61   30.40
  -1 -15  -9  373.46   29.25
  -1 -15  -9  482.49   33.20
   1  16   9  163.65   19.73
  -1 -16  -9  141.08   18.60
  -1 -16  -9  133.93   18.57
  -1 -16  -9  140.39   18.81
  -1 -16  -9  168.06   20.42
   1  17   9  165.15   19.71
  -1 -17  -9  152.37   19.89
  -1 -17  -9  165.57   20.77
  -1 -17  -9  182.17   21.97
  -1 -17  -9  180.12   21.54
   1  18   9   96.27   16.88
  -1 -18  -9   68.44   14.38
  -1 -18  -9   54.32   12.29
  -1 -18  -9   82.03   15.85
  -1 -19  -9  176.84   22.77
   1  19   9  194.48   22.68
  -1 -19  -9  210.71   24.63
  -1 -20  -9  118.14   19.28
   1  20   9  113.05   17.96
  -1 -20  -9  135.45   20.88
   1  21   9   19.73    9.71
  -1 -21  -9   33.18   12.19
  -1 -21  -9   29.06   11.31
   1  21   9   24.29   10.69
   1  22   9   51.25   13.48
   1 -20  10   11.23    8.13
   1 -20  10   -2.49    8.15
  -1  20 -10   13.91    9.78
   1 -19  10   57.37   13.70
   1 -19  10   58.13   13.48
  -1  19 -10   43.27   12.11
  -1  19 -10   50.86   12.90
   1 -18  10   67.81   14.04
   1 -18  10   69.16   14.96
  -1  18 -10   64.88   14.39
  -1  18 -10   50.73   13.36
  -1  18 -10   71.19   12.97
   1 -17  10   33.97    9.65
  -1  17 -10   28.17   10.07
  -1  17 -10   15.57    7.07
  -1  17 -10   26.81   11.71
   1 -16  10   81.63   13.86
   1 -16  10   78.17   13.62
  -1  16 -10   89.03   15.43
  -1  16 -10   63.59   12.51
  -1  16 -10   90.29   15.88
   1 -15  10  184.20   19.40
  -1  15 -10  141.61   18.57
   1 -15  10  154.05   18.31
  -1  14 -10  517.23   33.81
   1 -14  10  472.40   30.84
   1 -14  10  458.74   32.07
   1 -13  10  156.02   16.95
  -1  13 -10  162.62   18.39
   1 -13  10  170.91   18.77
  -1  13 -10  165.52   18.31
   1 -12  10  331.97   23.71
  -1  12 -10  286.91   23.51
   1 -12  10  324.72   25.60
  -1  12 -10  287.98   22.91
   1 -11  10  115.80   15.24
  -1  11 -10  133.40   15.25
   1 -11  10   91.97   12.30
   1 -11  10  100.60    8.16
  -1  11 -10  104.57   13.21
   1 -10  10  426.99   25.53
  -1  10 -10  421.97   26.29
   1 -10  10  446.48   28.62
   1 -10  10  396.45   16.54
  -1  10 -10  442.33   26.00
   1  -9  10    5.22    4.76
  -1   9 -10    8.30    5.44
   1  -9  10    3.31    6.44
   1  -9  10   16.38    6.43
  -1   9 -10    8.97    4.26
   1  -9  10    8.98    2.38
  -1   8 -10  138.08   13.81
   1  -8  10  119.84   13.92
   1  -8  10  139.51   15.33
  -1   8 -10  118.94   12.00
   1  -8  10  134.98    7.09
   1  -8  10  127.10   13.01
  -1   7 -10   16.16    5.52
   1  -7  10   12.94    5.72
   1  -7  10    9.64    5.49
  -1   7 -10   10.52    3.75
   1  -7  10    6.85    3.93
  -1   6 -10  307.08   19.00
   1  -6  10  322.25   21.55
   1  -6  10  325.59   19.62
   1  -6  10  340.88   23.50
  -1   6 -10  299.92   17.58
  -1   5 -10  604.84   26.42
   1  -5  10  572.19   28.92
  -1   5 -10  641.05   29.06
   1  -5  10  575.73   26.67
   1  -5  10  586.42   31.66
  -1   5 -10  558.57   24.07
  -1   4 -10  432.90   21.03
   1  -4  10  394.68   23.20
  -1   4 -10  442.13   23.21
   1  -4  10  397.53   21.42
   1  -4  10  451.54   27.19
  -1   4 -10  432.06   19.33
   1  -3  10  594.32   28.48
  -1   3 -10  633.98   25.54
  -1   3 -10  663.69   28.24
   1  -3  10  622.21   26.71
   1  -3  10  668.04   32.95
  -1   3 -10  570.28   22.30
  -1   2 -10  307.06   18.07
   1  -2  10  284.67   18.74
  -1   2 -10  306.94   16.33
   1  -2  10  327.81   22.36
  -1   2 -10  309.28   14.49
  -1   2 -10  311.16    9.67
   1  -1  10 1499.48   51.37
  -1   1 -10 1426.94   43.24
   1  -1  10 1406.49   45.12
  -1   1 -10 1371.70   48.25
  -1   1 -10 1323.86   28.84
  -1   1 -10 1336.59   35.27
  -1   1 -10 1364.39   30.83
   1   0  10  581.96   30.07
   1   0  10  582.94   26.87
  -1   0 -10  558.40   24.90
  -1   0 -10  544.62   18.17
  -1   0 -10  519.28   19.18
  -1   0 -10  550.17   28.45
   1   1  10  514.26   27.97
   1   1  10  559.91   25.63
  -1  -1 -10  481.47   22.92
   1   1  10  488.23   23.20
  -1  -1 -10  457.21   17.97
   1   1  10  470.72   16.88
  -1  -1 -10  481.27   26.06
   1   2  10  447.44   25.88
  -1  -2 -10  468.74   18.06
   1   2  10  464.03   23.40
  -1  -2 -10  431.16   21.74
   1   2  10  450.41   22.31
   1   2  10  417.63   14.61
  -1  -2 -10  420.98   24.31
   1   3  10  459.04   26.02
  -1  -3 -10  456.24   17.58
   1   3  10  452.12   23.30
  -1  -3 -10  407.38   21.50
   1   3  10  446.67   22.73
   1   3  10  424.32   12.80
  -1  -3 -10  434.92   24.50
   1   4  10 1191.12   41.41
  -1  -4 -10 1088.05   32.37
  -1  -4 -10 1127.73   39.86
   1   4  10 1163.06   40.95
   1   4  10 1138.18   43.83
  -1  -4 -10 1083.21   42.45
   1   5  10  365.26   21.01
  -1  -5 -10  359.55   15.51
  -1  -5 -10  381.77   21.36
   1   5  10  385.22   23.51
  -1  -5 -10  328.88   21.65
   1   5  10  373.23   21.24
   1   6  10  364.68   12.80
  -1  -6 -10  398.24   22.19
  -1  -6 -10  348.74   15.56
   1   6  10  354.41   21.09
  -1  -6 -10  397.23   24.00
   1   6  10  386.97   12.57
   1   6  10  377.94   22.32
  -1  -7 -10  328.51   20.89
   1   7  10  310.61   20.59
  -1  -7 -10  318.64   14.77
  -1  -7 -10  322.25   22.07
   1   7  10  351.77   22.10
  -1  -8 -10 1084.83   43.13
   1   8  10 1199.05   45.02
   1   8  10 1128.92   42.80
  -1  -8 -10 1092.43   33.17
  -1  -8 -10 1096.83   45.00
   1   9  10   35.52    7.94
  -1  -9 -10   38.55    8.03
   1   9  10   52.94   10.20
  -1  -9 -10   42.27    5.44
  -1  -9 -10   32.47    7.69
   1  10  10  122.62   14.19
  -1 -10 -10  130.96   14.72
  -1 -10 -10   99.87   13.23
   1  10  10  118.28   13.13
   1  11  10  112.72   14.12
  -1 -11 -10  135.77   15.55
  -1 -11 -10  105.13   14.05
   1  11  10  101.09   12.68
   1  12  10  814.96   40.02
   1  12  10  774.35   37.50
  -1 -12 -10  819.39   40.70
  -1 -12 -10  694.27   38.53
   1  13  10  226.97   21.36
   1  13  10  221.81   19.91
  -1 -13 -10  219.59   21.17
  -1 -13 -10  228.52   21.77
   1  14  10  136.37   16.98
   1  14  10  141.35   16.22
  -1 -14 -10  156.68   18.62
  -1 -14 -10  140.18   17.96
  -1 -14 -10  140.22   17.92
   1  15  10   42.02   11.58
   1  15  10   45.13   10.41
  -1 -15 -10   34.33   10.18
  -1 -15 -10   43.39   11.14
  -1 -15 -10   43.96   11.23
  -1 -16 -10  125.61   18.14
  -1 -16 -10  147.91   19.61
   1  16  10  134.59   17.36
   1  16  10  117.21   17.26
  -1 -16 -10  112.67   16.72
  -1 -16 -10  128.54   17.91
  -1 -17 -10  259.85   26.30
  -1 -17 -10  243.92   25.50
   1  17  10  226.59   23.09
   1  17  10  222.51   23.65
  -1 -17 -10  260.47   26.19
  -1 -17 -10  253.23   25.78
  -1 -18 -10   83.22   15.96
  -1 -18 -10   85.45   15.80
   1  18  10   73.54   14.91
   1  18  10   74.89   15.13
  -1 -18 -10   74.29   14.79
  -1 -18 -10   68.32   15.06
  -1 -19 -10   73.23   16.52
   1  19  10   79.47   15.11
   1  19  10   67.84   14.21
  -1 -19 -10   65.93   14.27
  -1 -19 -10   86.89   17.23
   1  20  10  109.46   18.33
  -1 -20 -10   86.37   17.71
  -1 -20 -10   66.18   15.41
   1  20  10  108.01   17.73
   1  21  10  128.28   20.41
  -1 -21 -10  123.36   20.16
  -1 -21 -10  143.10   21.84
   1  21  10  122.76   19.20
  -1  20 -11   17.56   10.32
   1 -19  11   -5.22    6.32
   1 -19  11    2.92    7.62
  -1  19 -11   -5.94    8.05
  -1  19 -11    4.38    9.05
   1 -18  11   13.04    8.04
   1 -18  11    3.58    6.22
  -1  18 -11   -9.96    8.61
  -1  18 -11    7.50    7.95
   1 -17  11  105.46   16.70
   1 -17  11   75.28   14.83
  -1  17 -11   68.34   14.34
  -1  17 -11   92.88   14.95
  -1  17 -11   96.75   16.69
   1 -16  11   72.01   13.61
   1 -16  11   64.49   12.95
  -1  16 -11   86.15   15.32
  -1  16 -11   60.04   14.74
   1 -15  11  237.83   23.64
  -1  15 -11  251.86   24.51
  -1  15 -11  233.72   23.99
   1 -15  11  209.98   21.48
   1 -14  11   68.89   13.12
  -1  14 -11   57.39   12.39
   1 -14  11   73.38   12.82
  -1  14 -11   66.34   12.82
  -1  13 -11  282.24   24.75
   1 -13  11  239.18   23.29
  -1  13 -11  229.58   21.54
   1 -13  11  265.27   22.68
  -1  12 -11  337.49   25.94
   1 -12  11  342.86   27.55
  -1  12 -11  322.72   24.54
   1 -12  11  321.88   24.41
  -1  11 -11  351.15   25.45
   1 -11  11  288.63   24.92
  -1  11 -11  303.06   22.84
   1 -11  11  326.27   23.64
   1 -10  11   58.37   11.44
  -1  10 -11   52.37    9.38
   1 -10  11   80.29   11.57
   1  -9  11   59.40   11.26
   1  -9  11   89.63   13.59
  -1   9 -11   73.66   10.14
  -1   9 -11   79.01   11.47
   1  -9  11   81.15   11.36
   1  -8  11  681.87   34.69
  -1   8 -11  634.55   31.67
   1  -8  11  661.97   36.18
  -1   8 -11  620.19   29.63
   1  -8  11  660.40   32.06
   1  -7  11  256.81   20.31
  -1   7 -11  264.34   18.84
   1  -7  11  261.33   18.93
   1  -7  11  261.52   21.77
  -1   7 -11  237.42   16.56
  -1   6 -11  149.96   13.60
   1  -6  11  141.44   14.88
  -1   6 -11  159.85   15.05
   1  -6  11  137.62   13.35
   1  -6  11  169.09   17.43
  -1   6 -11  150.52   12.33
   1  -5  11   20.91    6.50
  -1   5 -11   22.12    5.94
  -1   5 -11   26.41    6.73
   1  -5  11   19.53    5.77
   1  -5  11   10.82    6.91
  -1   5 -11   15.81    4.31
   1  -4  11  209.17   17.29
  -1   4 -11  233.20   15.61
  -1   4 -11  214.58   16.59
   1  -4  11  203.38   15.49
   1  -4  11  210.95   19.34
  -1   4 -11  228.07   13.54
   1  -3  11  874.93   36.65
  -1   3 -11  907.71   32.68
  -1   3 -11  921.65   36.30
   1  -3  11  866.27   34.22
   1  -3  11  905.31   41.59
  -1   3 -11  810.47   28.61
  -1   2 -11  443.62   20.37
   1  -2  11  406.41   24.06
   1  -2  11  400.27   26.50
  -1   2 -11  457.96   23.37
  -1   2 -11  427.78   26.24
  -1   2 -11  381.89   14.16
  -1   2 -11  398.08   11.82
  -1   2 -11  363.27   16.63
  -1   1 -11  463.35   20.62
   1  -1  11  476.41   25.27
   1  -1  11  496.53   29.19
  -1   1 -11  488.99   24.26
  -1   1 -11  432.36   17.38
  -1   1 -11  443.31   14.81
  -1   1 -11  511.90   28.55
  -1   0 -11  524.78   28.91
   1   0  11  555.81   30.52
   1   0  11  488.90   25.56
  -1   0 -11  535.14   25.48
   1   0  11  507.55   19.42
  -1   0 -11  477.25   17.47
  -1   0 -11  454.57   18.22
   1   1  11 1408.40   49.19
  -1  -1 -11 1489.98   48.28
   1   1  11 1469.30   48.20
   1   1  11 1420.90   38.51
  -1  -1 -11 1471.26   53.10
   1   2  11  350.77   23.97
   1   2  11  373.67   21.60
  -1  -2 -11  359.50   20.52
   1   2  11  357.32   20.58
   1   2  11  341.34   13.29
  -1  -2 -11  308.76   21.82
   1   3  11  636.54   32.40
   1   3  11  580.41   28.21
  -1  -3 -11  603.12   27.83
   1   3  11  630.27   28.39
   1   3  11  548.41   16.42
  -1  -3 -11  544.93   29.38
   1   4  11  112.88   12.09
  -1  -4 -11  120.70   12.23
   1   4  11  121.27   12.38
   1   4  11  134.09   14.63
  -1  -4 -11  110.04   12.91
   1   5  11  678.49   31.05
  -1  -5 -11  663.21   30.69
   1   5  11  656.82   30.83
   1   5  11  645.44   32.95
  -1  -5 -11  698.34   33.92
   1   6  11  377.11   22.98
  -1  -6 -11  406.94   23.60
   1   6  11  396.06   23.84
  -1  -6 -11  359.88   16.46
  -1  -6 -11  374.03   24.50
   1   7  11  204.48   16.94
  -1  -7 -11  202.22   16.89
  -1  -7 -11  191.54   11.75
  -1  -7 -11  214.22   18.61
   1   7  11  199.14    8.81
   1   7  11  192.61   16.89
  -1  -8 -11  392.14   24.85
  -1  -8 -11  358.46   16.68
   1   8  11  357.42   23.01
   1   8  11  379.23   15.53
  -1  -8 -11  346.91   24.29
   1   8  11  385.03   24.66
  -1  -9 -11  294.97   22.03
  -1  -9 -11  312.32   15.62
   1   9  11  315.18   21.81
  -1  -9 -11  312.62   23.40
   1   9  11  292.56   22.20
  -1 -10 -11  882.67   40.92
   1  10  11  875.13   40.62
   1  10  11  811.01   37.97
  -1 -10 -11  785.68   40.14
   1  11  11  114.91   15.34
  -1 -11 -11  129.16   15.56
  -1 -11 -11  116.50   15.52
   1  11  11  126.61   14.20
  -1 -12 -11  176.81   18.80
   1  12  11  198.48   19.85
   1  12  11  178.03   17.77
  -1 -12 -11  164.83   18.67
   1  13  11   38.93    9.64
  -1 -13 -11   38.28   10.54
  -1 -13 -11   55.48   12.12
   1  13  11   58.33   11.07
  -1 -14 -11  328.73   27.52
  -1 -14 -11  370.57   29.18
   1  14  11  290.34   24.58
  -1 -14 -11  333.29   27.83
   1  14  11  339.23   27.50
  -1 -15 -11  184.94   21.72
  -1 -15 -11  191.39   21.56
   1  15  11  162.07   19.81
   1  15  11  171.62   19.22
  -1 -15 -11  177.71   21.14
   1  16  11  106.55   15.70
  -1 -16 -11  107.50   16.84
  -1 -16 -11  102.79   17.26
   1  16  11   93.13   15.42
  -1 -16 -11   77.12   14.91
  -1 -16 -11  102.70   16.71
   1  17  11   41.97   11.04
  -1 -17 -11   52.28   12.95
  -1 -17 -11   31.37   10.54
   1  17  11   35.97   11.31
  -1 -17 -11   41.78   11.64
  -1 -17 -11   24.40   10.90
   1  18  11  134.26   19.00
  -1 -18 -11  134.90   20.42
  -1 -18 -11  134.26   20.54
   1  18  11  135.51   19.71
  -1 -18 -11  144.11   20.25
  -1 -18 -11  163.06   22.03
   1  19  11  187.97   22.39
  -1 -19 -11  200.93   25.10
   1  19  11  250.84   26.61
  -1 -19 -11  219.89   25.84
  -1 -19 -11  184.88   24.42
   1  20  11  102.02   18.19
  -1 -20 -11   66.50   15.53
  -1 -20 -11   82.63   16.98
   1  20  11   58.36   13.89
   1  21  11   17.90    9.48
   1 -19  12   33.00   10.98
   1 -18  12   13.27    8.85
   1 -18  12   28.91   10.03
  -1  18 -12   34.73   11.89
  -1  18 -12   30.95   13.05
   1 -17  12   26.65    9.46
   1 -17  12   28.08   10.05
  -1  17 -12   10.56    6.74
  -1  17 -12   15.37    9.86
   1 -16  12   29.95   10.52
   1 -16  12   21.05    8.81
  -1  16 -12   24.76    9.15
  -1  16 -12   12.76    8.25
   1 -15  12  184.12   21.60
   1 -15  12  184.73   20.88
  -1  15 -12  167.61   19.86
  -1  15 -12  164.13   20.46
   1 -14  12   80.17   14.54
  -1  14 -12  121.47   16.70
  -1  14 -12   99.40   16.33
   1 -14  12   90.25   14.63
  -1  13 -12  266.81   24.26
   1 -13  12  275.56   26.06
  -1  13 -12  249.60   22.64
   1 -13  12  273.60   23.51
   1 -12  12  117.48   17.11
  -1  12 -12   90.58   13.19
  -1  12 -12  108.93   15.34
   1 -12  12   73.08   12.03
  -1  11 -12  362.65   26.46
   1 -11  12  342.16   28.17
  -1  11 -12  304.70   23.17
   1 -11  12  347.08   24.95
   1 -10  12  210.68   20.71
  -1  10 -12  215.79   19.69
   1 -10  12  197.48   21.18
  -1  10 -12  206.01   17.91
   1 -10  12  233.61   20.00
   1  -9  12  353.77   26.03
  -1   9 -12  411.06   26.18
   1  -9  12  380.64   24.93
   1  -9  12  359.13   28.10
  -1   9 -12  345.12   22.50
   1  -8  12   79.73   12.53
  -1   8 -12  102.38   13.53
   1  -8  12  115.74   13.64
  -1   8 -12  114.26   13.45
   1  -8  12  113.15   16.01
  -1   8 -12   98.68   11.23
   1  -7  12  151.43   16.42
  -1   7 -12  165.71   15.46
  -1   7 -12  162.22   16.41
   1  -7  12  131.86   14.03
   1  -7  12  136.90   17.38
  -1   7 -12  148.77   12.98
  -1   6 -12   13.17    5.54
   1  -6  12   30.08    8.57
  -1   6 -12   32.58    8.19
   1  -6  12   31.29    7.31
   1  -6  12   30.90    9.14
  -1   6 -12   24.78    5.29
  -1   5 -12  232.12   16.80
   1  -5  12  224.80   18.82
  -1   5 -12  245.97   19.29
   1  -5  12  221.61   17.35
   1  -5  12  237.59   21.59
  -1   5 -12  205.45   13.80
   1  -4  12  257.49   19.78
  -1   4 -12  269.15   17.42
  -1   4 -12  252.36   18.98
   1  -4  12  249.82   18.04
   1  -4  12  226.21   21.09
  -1   4 -12  222.04   13.85
  -1   3 -12    9.23    4.33
   1  -3  12   15.50    7.87
  -1   3 -12   10.65    3.06
   1  -3  12    7.15    5.33
  -1   3 -12   11.82    4.18
  -1   2 -12  379.02   19.77
   1  -2  12  403.22   24.08
   1  -2  12  456.21   29.03
  -1   2 -12  406.85   23.16
  -1   2 -12  360.96   12.61
  -1   2 -12  356.48   11.25
  -1   2 -12  382.37   16.39
  -1   2 -12  333.81   24.82
  -1   2 -12  342.38   12.25
  -1   1 -12  449.15   28.32
  -1   1 -12  489.97   21.81
   1  -1  12  453.38   25.74
   1  -1  12  464.81   29.68
  -1   1 -12  459.54   24.91
   1  -1  12  433.45   19.60
  -1   1 -12  425.71   17.34
   1   0  12 1013.12   45.05
  -1   0 -12  935.39   37.38
  -1   0 -12  984.72   32.57
   1   0  12  936.08   38.79
  -1   0 -12  855.80   27.49
   1   0  12  890.87   29.40
  -1   0 -12  885.47   41.21
   1   1  12  226.80   20.34
  -1  -1 -12  216.84   13.13
   1   1  12  227.00   17.57
  -1  -1 -12  199.00   15.80
   1   1  12  179.62   10.52
  -1  -1 -12  215.80   18.77
   1   2  12  450.27   28.44
   1   2  12  383.53   23.48
  -1  -2 -12  417.45   23.49
   1   2  12  432.49   23.88
   1   2  12  389.44   15.14
  -1  -2 -12  450.46   27.18
   1   3  12  475.77   29.47
   1   3  12  572.29   28.52
  -1  -3 -12  552.11   27.51
   1   3  12  590.34   28.31
   1   3  12  477.64   15.36
  -1  -3 -12  465.21   28.45
   1   4  12  346.43   22.25
  -1  -4 -12  379.19   22.86
   1   4  12  385.40   23.08
   1   4  12  383.28   25.96
  -1  -4 -12  348.10   24.13
   1   5  12  391.72   23.96
  -1  -5 -12  420.70   24.59
   1   5  12  419.14   24.70
   1   5  12  419.20   27.16
  -1  -5 -12  379.79   25.62
   1   6  12   62.49    9.77
  -1  -6 -12   36.79    7.93
   1   6  12   35.24    8.65
  -1  -6 -12   53.77    6.37
  -1  -6 -12   42.26    8.99
   1   7  12  466.86   27.15
  -1  -7 -12  520.45   29.10
   1   7  12  510.45   28.92
  -1  -7 -12  498.95   20.73
  -1  -7 -12  466.92   29.32
   1   8  12  428.94   26.10
  -1  -8 -12  426.46   26.96
  -1  -8 -12  453.72   19.50
  -1  -8 -12  382.59   27.21
   1   8  12  460.38   27.88
  -1  -9 -12  211.83   19.31
   1   9  12  203.49   18.98
   1   9  12  213.67   18.44
  -1  -9 -12  203.05   12.62
  -1  -9 -12  185.47   18.77
   1  10  12   44.12    9.48
  -1 -10 -12   52.05   10.58
  -1 -10 -12   53.55    6.61
  -1 -10 -12   57.07   11.34
   1  10  12   60.21   11.20
  -1 -11 -12  439.05   29.77
   1  11  12  400.04   26.96
  -1 -11 -12  366.83   27.92
   1  11  12  391.47   27.98
  -1 -12 -12  280.08   24.21
   1  12  12  275.03   23.87
   1  12  12  242.16   21.25
  -1 -12 -12  245.73   23.28
   1  13  12  141.99   17.89
  -1 -13 -12  126.52   17.27
  -1 -13 -12  122.16   17.46
   1  13  12  103.38   14.91
   1  14  12   33.34   10.23
  -1 -14 -12   43.88   11.60
  -1 -14 -12   31.37   10.00
  -1 -14 -12   32.96   10.75
   1  14  12   33.26    9.44
   1  15  12   19.12    9.79
  -1 -15 -12   25.11   10.01
  -1 -15 -12   21.92    8.65
  -1 -15 -12   31.32   10.78
   1  15  12   12.33    7.11
  -1 -16 -12  208.79   23.93
  -1 -16 -12  199.87   23.10
   1  16  12  174.43   21.52
   1  16  12  183.45   20.86
  -1 -16 -12  152.00   20.62
   1  17  12  166.15   20.69
  -1 -17 -12  177.42   22.42
  -1 -17 -12  192.14   23.89
   1  17  12  182.03   22.65
  -1 -17 -12  167.56   21.80
  -1 -17 -12  167.46   22.30
   1  18  12   64.71   13.91
  -1 -18 -12  112.71   18.92
  -1 -18 -12   75.90   16.25
   1  18  12   87.18   16.80
  -1 -18 -12   83.31   15.94
  -1 -18 -12   69.35   15.39
   1  19  12   31.97   10.70
  -1 -19 -12   22.98   10.81
  -1 -19 -12   16.02    9.54
   1  19  12    5.95    6.57
  -1 -19 -12   30.93   11.91
  -1 -19 -12   30.89   11.41
   1  20  12  128.79   19.30
   1  20  12  102.27   19.21
  -1 -20 -12  114.12   20.33
  -1 -20 -12  113.11   19.55
  -1 -20 -12  121.52   20.42
   1 -18  13    6.34    7.25
   1 -18  13   -4.75    7.48
  -1  18 -13    1.05    8.23
   1 -17  13   44.78   13.15
   1 -17  13   26.71   10.73
  -1  17 -13   27.11   11.72
   1 -16  13   19.65    9.03
  -1  16 -13   34.16   11.99
   1 -16  13   22.07    8.73
   1 -15  13   17.59    8.78
   1 -15  13   44.14   11.58
  -1  15 -13    9.39    5.89
   1 -15  13   29.02    9.82
  -1  15 -13   44.72   12.92
   1 -14  13   30.47   10.19
   1 -14  13   10.31    7.67
  -1  14 -13   30.90    8.85
  -1  14 -13   34.60   11.33
   1 -14  13   28.81    9.22
   1 -13  13  136.88   19.07
  -1  13 -13  134.11   16.52
   1 -13  13  187.58   19.87
  -1  13 -13  155.91   19.09
  -1  12 -13  383.63   28.80
   1 -12  13  301.34   27.94
  -1  12 -13  292.56   23.33
   1 -12  13  331.58   26.19
  -1  11 -13  414.36   29.08
   1 -11  13  386.27   27.54
   1 -11  13  410.32   31.90
  -1  11 -13  321.38   23.74
   1 -10  13  255.80   23.31
  -1  10 -13  259.12   21.91
  -1  10 -13  242.32   22.18
   1 -10  13  210.45   19.81
   1 -10  13  238.69   24.16
  -1  10 -13  231.57   19.05
   1  -9  13  277.66   23.96
  -1   9 -13  330.62   24.16
  -1   9 -13  368.33   26.89
   1  -9  13  312.29   23.30
   1  -9  13  335.59   28.13
  -1   9 -13  292.28   20.61
   1  -8  13   69.12   12.02
  -1   8 -13   54.59   10.94
   1  -8  13   67.89   10.71
  -1   8 -13   62.10   10.35
   1  -8  13   51.73   12.14
  -1   8 -13   65.52    9.14
   1  -7  13  298.97   23.57
  -1   7 -13  297.45   21.19
  -1   7 -13  288.78   22.90
   1  -7  13  254.37   20.35
   1  -7  13  281.52   24.91
  -1   7 -13  266.90   17.92
   1  -6  13   37.58    8.60
  -1   6 -13   67.52   10.14
  -1   6 -13   40.36    8.90
   1  -6  13   35.52    7.60
   1  -6  13   43.36   11.33
  -1   6 -13   42.02    6.62
   1  -5  13  409.32   26.61
  -1   5 -13  369.93   22.35
  -1   5 -13  391.00   25.41
   1  -5  13  377.01   23.88
   1  -5  13  358.32   28.04
  -1   5 -13  372.67   19.09
  -1   4 -13  263.46   20.19
   1  -4  13  196.49   20.74
  -1   4 -13  225.52   13.56
  -1   4 -13  243.42   17.39
   1  -4  13  251.34   20.33
  -1   3 -13  245.83   21.94
  -1   3 -13  233.11   11.12
   1  -3  13  263.31   23.13
   1  -3  13  255.78   19.99
  -1   3 -13  247.07   16.70
  -1   3 -13  239.87   19.04
   1  -3  13  236.44   15.71
  -1   3 -13  215.08   12.52
   1  -2  13  104.59   14.85
  -1   2 -13   81.51    9.43
   1  -2  13   68.37   10.59
  -1   2 -13   97.43   13.65
  -1   2 -13   85.92   11.35
   1  -2  13   79.30    8.58
  -1   2 -13   65.60    6.28
   1  -1  13   96.24   11.98
  -1   1 -13   91.85    9.62
   1  -1  13  106.42   14.62
  -1   1 -13   71.42   10.16
   1  -1  13   84.08    8.36
  -1   1 -13   82.67    6.71
  -1   1 -13   62.96   11.72
   1   0  13  338.83   26.26
  -1   0 -13  353.19   22.41
   1   0  13  327.19   22.36
  -1   0 -13  339.94   18.13
   1   0  13  317.01   16.01
  -1   0 -13  322.81   24.70
   1   1  13  218.92   21.27
  -1  -1 -13  240.81   14.74
   1   1  13  251.31   19.15
  -1  -1 -13  250.94   19.02
   1   1  13  235.39   12.57
  -1  -1 -13  235.76   20.77
   1   2  13  693.41   37.53
  -1  -2 -13  686.47   26.28
   1   2  13  634.80   31.94
  -1  -2 -13  721.88   33.23
   1   2  13  699.82   32.66
   1   2  13  643.22   21.68
  -1  -2 -13  650.83   35.47
   1   3  13  132.93   16.30
  -1  -3 -13  118.51    9.71
   1   3  13   98.31   12.66
  -1  -3 -13  128.75   13.60
   1   3  13  115.05   13.26
   1   3  13  109.90    6.37
  -1  -3 -13  120.70   14.76
  -1  -4 -13  432.11   19.47
   1   4  13  431.31   26.00
  -1  -4 -13  451.62   26.37
   1   4  13  451.35   26.35
   1   4  13  450.58   29.59
  -1  -4 -13  394.99   27.11
   1   5  13  339.27   23.01
  -1  -5 -13  350.21   17.20
  -1  -5 -13  394.17   24.58
   1   5  13  327.19   23.00
   1   5  13  390.30   27.37
  -1  -5 -13  304.11   23.87
   1   6  13  405.32   25.37
  -1  -6 -13  382.98   18.26
  -1  -6 -13  373.95   24.90
   1   6  13  436.92   26.56
  -1  -6 -13  393.22   18.90
  -1  -6 -13  372.38   26.65
   1   7  13  215.72   18.72
  -1  -7 -13  238.64   14.01
  -1  -7 -13  259.34   20.79
   1   7  13  246.21   20.52
  -1  -7 -13  237.03   14.03
  -1  -7 -13  214.64   20.19
  -1  -8 -13   43.49    6.15
   1   8  13   38.88    8.70
  -1  -8 -13   41.58    9.62
   1   8  13   58.89   10.94
  -1  -8 -13   50.78    6.53
  -1  -8 -13   35.03    9.26
  -1  -9 -13  464.04   21.13
   1   9  13  517.07   30.19
  -1  -9 -13  530.00   31.99
   1   9  13  500.11   31.07
  -1  -9 -13  489.35   21.38
  -1  -9 -13  483.14   31.91
   1  10  13  189.09   19.44
  -1 -10 -13  188.65   19.38
  -1 -10 -13  177.85   19.61
   1  10  13  184.22   18.57
  -1 -11 -13  455.78   31.24
   1  11  13  401.26   29.11
   1  11  13  414.38   28.28
  -1 -11 -13  407.03   30.24
   1  12  13   25.75    8.99
  -1 -12 -13   33.46    9.99
  -1 -12 -13   36.54   10.35
   1  12  13   42.42    9.82
  -1 -13 -13  269.98   25.60
   1  13  13  250.70   24.25
   1  13  13  193.27   20.75
  -1 -13 -13  234.56   24.12
   1  14  13  152.95   19.55
  -1 -14 -13  145.52   18.67
  -1 -14 -13  162.02   19.97
   1  14  13  153.36   18.59
  -1 -14 -13  134.36   18.72
   1  15  13  135.16   19.32
  -1 -15 -13  136.59   19.90
  -1 -15 -13  149.47   20.29
   1  15  13  124.44   17.33
  -1 -15 -13  131.55   19.49
   1  16  13   20.25   10.50
  -1 -16 -13   25.52   10.81
  -1 -16 -13   50.31   12.93
   1  16  13   45.65   11.58
  -1 -16 -13   41.76   12.40
   1  17  13   52.55   12.10
  -1 -17 -13   23.04    9.84
  -1 -17 -13   40.16   12.00
   1  17  13   36.64   12.20
  -1 -17 -13   42.05   12.11
  -1 -17 -13   42.40   12.06
   1  18  13   96.53   16.48
  -1 -18 -13   97.65   18.06
  -1 -18 -13  112.39   19.11
   1  18  13  110.13   19.07
  -1 -18 -13   87.84   16.85
  -1 -18 -13  108.15   18.90
   1  19  13   93.97   16.59
   1  19  13  103.23   18.57
  -1 -19 -13  103.01   19.06
  -1 -19 -13  106.87   19.72
  -1 -19 -13   96.79   19.00
  -1 -19 -13   84.85   17.18
   1 -17  14    6.52    8.56
  -1  17 -14   16.07    9.14
   1 -17  14    6.10    7.46
   1 -16  14   30.27   11.41
  -1  16 -14   11.69    8.92
   1 -16  14    3.13    6.76
   1 -15  14    4.57    7.74
   1 -15  14   30.31   11.06
  -1  15 -14   22.22   10.79
   1 -15  14   18.55    7.91
  -1  14 -14  100.88   17.71
   1 -14  14   63.66   13.70
   1 -14  14   54.93   13.45
  -1  14 -14   95.05   16.24
   1 -14  14   66.63   14.06
  -1  13 -14   47.80   12.09
   1 -13  14   47.40   12.01
   1 -13  14   40.54   11.74
   1 -13  14   47.67   11.39
  -1  13 -14   57.38   12.34
  -1  12 -14   98.65   15.79
   1 -12  14   77.92   13.43
  -1  12 -14   92.84   15.22
   1 -12  14   67.13   12.72
   1 -12  14   73.85   15.03
  -1  11 -14  178.51   19.61
  -1  11 -14  177.27   20.49
   1 -11  14  137.54   16.92
   1 -11  14  159.70   18.26
   1 -11  14  178.79   22.01
  -1  10 -14  273.30   23.20
   1 -10  14  234.74   23.21
  -1  10 -14  280.71   24.82
   1 -10  14  244.15   21.92
   1 -10  14  258.82   26.12
  -1  10 -14  258.81   19.98
   1  -9  14  189.64   20.62
  -1   9 -14  210.09   19.99
  -1   9 -14  226.48   21.74
   1  -9  14  186.12   18.62
   1  -9  14  195.71   22.58
  -1   9 -14  204.43   16.84
   1  -8  14  262.78   23.70
  -1   8 -14  340.18   24.25
  -1   8 -14  311.05   24.96
   1  -8  14  262.79   22.10
   1  -8  14  323.66   28.47
  -1   8 -14  265.66   18.56
   1  -7  14  512.17   35.45
  -1   7 -14  532.95   29.40
   1  -7  14  453.59   30.39
  -1   7 -14  530.37   32.10
   1  -7  14  485.82   29.43
   1  -7  14  422.42   26.21
  -1   7 -14  410.37   22.49
   1  -6  14  175.65   20.95
   1  -6  14  187.67   18.87
  -1   6 -14  207.48   17.61
  -1   6 -14  213.87   20.15
   1  -6  14  197.13   18.18
   1  -6  14  180.86   16.36
  -1   6 -14  168.84   12.96
   1  -5  14  301.97   26.82
   1  -5  14  292.60   23.35
  -1   5 -14  340.00   21.84
  -1   5 -14  299.63   22.95
   1  -5  14  288.90   20.02
  -1   5 -14  290.07   16.21
   1  -4  14   89.27   14.70
  -1   4 -14   80.51   10.53
   1  -4  14   68.06   11.32
  -1   4 -14   75.47   13.67
  -1   4 -14   87.77   12.61
   1  -4  14   90.19   10.39
  -1   4 -14   75.37    7.37
  -1   3 -14  203.68   20.92
   1  -3  14  169.00   17.11
  -1   3 -14  197.53   15.61
   1  -3  14  206.98   21.76
  -1   3 -14  243.85   19.91
   1  -3  14  199.48   14.87
  -1   3 -14  184.82   10.99
  -1   2 -14  225.34   22.10
  -1   2 -14  275.12   17.72
   1  -2  14  269.62   21.09
   1  -2  14  240.56   23.76
  -1   2 -14  266.91   20.65
   1  -2  14  241.21   15.59
  -1   2 -14  220.37   11.34
   1  -1  14  472.09   32.07
  -1   1 -14  417.18   26.19
  -1   1 -14  429.18   22.40
   1  -1  14  431.14   26.90
   1  -1  14  438.11   20.87
  -1   1 -14  416.27   29.67
   1   0  14  181.41   20.13
  -1   0 -14  189.65   17.32
   1   0  14  183.90   17.40
  -1   0 -14  167.51   13.46
   1   0  14  182.75   12.14
  -1   0 -14  170.10   18.62
   1   1  14  288.50   25.08
  -1  -1 -14  278.12   20.88
   1   1  14  287.85   21.65
  -1  -1 -14  283.03   16.79
   1   1  14  270.31   14.10
  -1  -1 -14  273.70   23.37
   1   2  14  585.71   35.79
   1   2  14  527.22   29.76
  -1  -2 -14  558.64   24.18
  -1  -2 -14  572.41   30.62
   1   2  14  512.68   19.28
  -1  -2 -14  552.22   33.43
   1   3  14  144.07   15.73
  -1  -3 -14  142.48   11.34
  -1  -3 -14  153.75   15.83
   1   3  14  177.25   16.66
   1   3  14  172.14   19.30
  -1  -3 -14  161.16   17.53
  -1  -4 -14  643.43   25.48
   1   4  14  617.83   32.94
  -1  -4 -14  621.84   32.90
   1   4  14  608.84   32.42
   1   4  14  679.43   38.21
  -1  -4 -14  571.97   34.66
   1   5  14   77.55   12.01
  -1  -5 -14   76.05   11.73
  -1  -5 -14   53.66   11.43
  -1  -5 -14   74.71    7.97
   1   5  14   82.10   11.98
  -1  -6 -14  346.05   17.72
   1   6  14  357.31   24.90
  -1  -6 -14  357.21   25.15
   1   6  14  376.60   25.53
  -1  -6 -14  328.43   17.74
  -1  -6 -14  360.50   27.17
   1   7  14  301.16   22.76
  -1  -7 -14  275.39   15.65
  -1  -7 -14  310.82   23.76
   1   7  14  296.47   23.26
  -1  -7 -14  280.69   16.13
  -1  -7 -14  270.00   24.01
  -1  -8 -14  450.15   20.66
   1   8  14  426.65   27.85
  -1  -8 -14  476.48   30.35
   1   8  14  465.54   29.89
  -1  -8 -14  416.18   20.16
  -1  -8 -14  409.42   29.69
   1   9  14   28.67    9.50
  -1  -9 -14   21.35    7.34
  -1  -9 -14   19.75    8.34
   1   9  14   27.75    7.95
   1  10  14  136.97   17.00
  -1 -10 -14  153.44   18.36
  -1 -10 -14  135.54   17.66
   1  10  14  145.23   16.76
   1  11  14  138.59   17.38
  -1 -11 -14  117.85   16.85
  -1 -11 -14   72.10   13.43
   1  11  14  101.85   14.39
   1  12  14  327.85   28.03
  -1 -12 -14  373.54   29.83
  -1 -12 -14  330.36   28.66
   1  12  14  387.95   28.51
  -1 -13 -14  223.74   22.85
  -1 -13 -14  214.25   23.63
   1  13  14  196.94   21.86
   1  13  14  188.21   20.43
  -1 -13 -14  176.64   22.03
   1  14  14   16.17    8.91
  -1 -14 -14   40.64   11.25
  -1 -14 -14   69.75   13.60
   1  14  14   44.09   11.38
  -1 -14 -14   44.04   11.93
   1  15  14   54.87   13.52
  -1 -15 -14   48.23   13.59
  -1 -15 -14   62.65   13.65
   1  15  14   31.90    9.06
  -1 -15 -14   37.05   10.90
   1  16  14  152.00   21.06
  -1 -16 -14  174.84   22.06
  -1 -16 -14  161.45   22.02
   1  16  14  126.54   18.26
  -1 -16 -14  155.62   22.11
   1  17  14  158.61   21.95
  -1 -17 -14  130.05   20.16
  -1 -17 -14  138.35   20.99
   1  17  14  107.64   17.41
  -1 -17 -14  118.89   19.36
   1  18  14   22.98    9.08
   1  18  14   24.57   11.14
  -1 -18 -14   12.37    9.43
  -1 -18 -14   15.52    9.39
  -1 -18 -14   18.15    8.84
  -1 -18 -14    4.12    6.95
  -1 -19 -14   38.48   13.14
  -1 -19 -14   35.74   13.53
   1 -17  15   40.85   11.57
   1 -16  15   46.04   12.57
  -1  16 -15   17.27    8.84
   1 -16  15   25.85    9.47
  -1  16 -15   30.03   11.67
  -1  15 -15   -7.82    9.45
   1 -15  15   -4.42    7.36
   1 -15  15   -5.85    9.15
  -1  15 -15    3.92    8.72
   1 -15  15   -3.08    7.28
  -1  14 -15   27.54   11.05
   1 -14  15   14.52    8.94
   1 -14  15    8.22    8.12
  -1  14 -15   37.35   12.25
   1 -14  15   14.48    8.08
  -1  13 -15   36.76   12.30
   1 -13  15   69.78   13.47
   1 -13  15   32.75   11.13
  -1  13 -15   27.18    9.61
   1 -13  15   41.40   11.45
  -1  12 -15  109.19   17.54
   1 -12  15  108.86   16.10
   1 -12  15   87.86   16.10
   1 -12  15   83.27   14.29
  -1  12 -15  107.20   15.91
  -1  11 -15   52.57   12.53
  -1  11 -15   62.43   13.05
   1 -11  15   67.34   12.35
   1 -11  15   40.19   10.61
   1 -11  15   34.40   11.52
   1 -10  15  139.73   18.50
  -1  10 -15  144.61   18.82
   1 -10  15  157.83   18.49
  -1  10 -15  162.54   18.45
   1 -10  15  153.64   18.01
   1 -10  15  167.26   21.71
   1  -9  15  111.54   16.24
  -1   9 -15  117.90   17.08
  -1   9 -15  114.09   15.31
   1  -9  15  108.35   15.50
   1  -9  15  114.88   15.15
   1  -9  15   92.79   16.17
   1  -8  15  332.24   27.29
  -1   8 -15  373.17   26.08
  -1   8 -15  399.30   29.57
   1  -8  15  369.35   26.91
   1  -8  15  324.92   24.17
   1  -8  15  385.45   32.03
   1  -7  15  165.21   19.09
  -1   7 -15  173.80   17.29
  -1   7 -15  188.43   19.83
   1  -7  15  195.92   19.24
   1  -7  15  166.24   16.50
   1  -7  15  218.67   24.11
  -1   6 -15  231.21   21.41
   1  -6  15  228.53   24.38
   1  -6  15  175.68   16.70
   1  -6  15  214.85   20.81
  -1   6 -15  257.96   20.24
  -1   5 -15  152.62   15.21
   1  -5  15  148.74   17.40
   1  -5  15  149.77   20.12
  -1   5 -15  144.91   17.10
   1  -5  15  161.62   15.06
  -1   5 -15  169.39   20.58
   1  -4  15  120.89   15.52
  -1   4 -15  130.18   13.54
   1  -4  15  150.50   19.82
  -1   4 -15  134.48   16.01
   1  -4  15  119.38   12.46
  -1   4 -15  119.69   17.47
   1  -3  15   35.40    9.85
  -1   3 -15   48.20    8.41
   1  -3  15   43.18   12.31
  -1   3 -15   47.72    9.83
   1  -3  15   42.60    7.69
  -1   3 -15   45.24   11.57
   1  -2  15   61.75   11.50
  -1   2 -15   45.47    8.02
   1  -2  15   48.18   12.31
  -1   2 -15   53.13   10.74
   1  -2  15   49.99    7.52
  -1   2 -15   61.16   12.65
   1  -1  15  230.79   23.90
  -1   1 -15  240.19   20.33
  -1   1 -15  217.97   16.27
   1  -1  15  231.30   20.34
   1  -1  15  211.57   14.36
  -1   1 -15  197.78   21.48
   1   0  15  281.67   26.42
  -1   0 -15  365.78   24.80
   1   0  15  321.15   23.89
  -1   0 -15  320.77   19.21
   1   0  15  269.78   15.87
  -1   0 -15  330.74   26.82
   1   1  15  442.34   32.19
  -1  -1 -15  418.44   27.01
  -1  -1 -15  435.78   22.28
   1   1  15  479.23   29.00
   1   1  15  418.01   18.77
  -1  -1 -15  450.55   31.74
   1   2  15   41.36    9.37
  -1  -2 -15   44.61    6.99
  -1  -2 -15   36.13    9.07
   1   2  15   47.31   11.55
  -1  -2 -15   55.92   11.72
  -1  -3 -15  195.70   13.85
   1   3  15  159.71   16.63
  -1  -3 -15  195.45   18.49
   1   3  15  193.45   18.13
   1   3  15  233.06   23.03
  -1  -3 -15  162.56   18.91
   1   4  15  191.47   18.50
  -1  -4 -15  203.93   13.92
  -1  -4 -15  197.01   18.79
   1   4  15  225.41   19.98
   1   4  15  212.83   23.66
  -1  -4 -15  183.12   19.91
   1   5  15  627.74   34.51
  -1  -5 -15  686.80   36.61
  -1  -5 -15  595.83   36.74
   1   5  15  605.95   34.01
  -1  -5 -15  640.87   26.16
  -1  -6 -15  239.06   14.71
   1   6  15  226.13   20.49
  -1  -6 -15  226.39   20.73
   1   6  15  215.17   19.99
  -1  -6 -15  210.61   14.53
  -1  -6 -15  203.33   21.04
   1   7  15  118.13   15.09
  -1  -7 -15  117.37   10.14
  -1  -7 -15  118.81   16.01
   1   7  15  121.11   15.79
  -1  -7 -15  119.98   10.75
  -1  -7 -15  106.16   15.47
   1   8  15  117.33   15.86
  -1  -8 -15  161.03   18.23
   1   8  15  143.59   16.69
  -1  -8 -15  129.45   17.90
   1   9  15  118.23   15.91
  -1  -9 -15  120.60   16.48
   1   9  15  101.93   14.91
  -1  -9 -15  116.96   17.49
   1  10  15  481.57   32.98
  -1 -10 -15  504.39   34.33
   1  10  15  488.27   32.05
  -1 -10 -15  496.03   35.09
   1  11  15   67.41   13.20
  -1 -11 -15   73.51   13.87
   1  11  15   43.98   10.80
  -1 -11 -15   63.89   13.20
   1  12  15  188.14   21.55
  -1 -12 -15  225.35   24.43
   1  12  15  206.21   21.54
  -1 -12 -15  209.81   23.48
   1  13  15   91.28   15.71
  -1 -13 -15  109.62   17.57
  -1 -13 -15   74.72   13.75
   1  13  15   99.70   15.54
  -1 -13 -15  105.25   17.78
   1  14  15  132.33   18.94
  -1 -14 -15  133.26   19.07
  -1 -14 -15   93.43   16.99
   1  14  15  103.94   16.40
  -1 -14 -15  141.18   20.08
   1  15  15  116.52   18.25
  -1 -15 -15  142.84   21.11
  -1 -15 -15  131.82   19.28
   1  15  15  121.21   17.73
  -1 -15 -15  107.86   18.72
   1  16  15   14.43    9.71
  -1 -16 -15   53.30   13.92
  -1 -16 -15   45.95   12.49
   1  16  15   33.63    9.72
  -1 -16 -15   31.09   11.57
   1  17  15   33.51   12.16
   1  17  15   26.75   10.55
  -1 -17 -15   39.40   11.82
  -1 -17 -15   30.85   10.79
  -1 -17 -15   23.30    9.74
   1  18  15   29.20   10.15
  -1 -18 -15   14.74   10.72
  -1 -18 -15   25.13   10.69
  -1 -18 -15   20.07    9.58
  -1 -18 -15   37.93   13.26
   1 -16  16    8.78    8.22
   1 -15  16   36.14   11.48
  -1  15 -16   46.23   13.43
  -1  15 -16   34.08   11.33
   1 -15  16   33.09   10.44
  -1  14 -16   26.91   10.10
   1 -14  16   22.99   10.67
   1 -14  16   16.57    9.17
   1 -14  16   23.24    9.35
  -1  14 -16   13.93    9.68
  -1  13 -16   10.83    8.89
   1 -13  16   16.13    7.94
   1 -13  16   22.05   10.42
  -1  13 -16   30.61   11.34
   1 -13  16   28.94    9.67
  -1  12 -16   10.72    8.33
   1 -12  16   13.41    8.10
   1 -12  16    2.27    6.84
   1 -12  16   13.60    7.60
  -1  12 -16   12.04    7.22
  -1  11 -16  111.11   17.85
   1 -11  16   95.89   15.14
  -1  11 -16   92.06   15.17
   1 -11  16   96.18   14.65
   1 -11  16  124.74   19.85
   1 -10  16   74.90   14.35
  -1  10 -16   95.12   15.74
   1 -10  16   97.59   14.89
  -1  10 -16   94.18   15.24
   1 -10  16   96.67   14.68
   1 -10  16  103.30   17.94
   1  -9  16   32.01    9.94
  -1   9 -16   44.32   12.51
  -1   9 -16   52.97   11.63
   1  -9  16   36.28    9.89
   1  -9  16   35.81    9.68
   1  -9  16   32.56   11.19
  -1   8 -16  322.17   24.77
   1  -8  16  268.82   25.26
  -1   8 -16  276.01   25.38
   1  -8  16  255.88   23.05
   1  -8  16  277.38   22.64
   1  -8  16  304.48   29.34
  -1   7 -16  192.34   20.45
   1  -7  16  159.85   21.71
   1  -7  16  163.84   16.80
   1  -7  16  143.82   18.39
  -1   7 -16  180.60   18.23
  -1   6 -16  341.93   24.19
   1  -6  16  280.05   25.07
   1  -6  16  343.43   30.67
  -1   6 -16  324.95   26.76
   1  -6  16  314.25   22.53
  -1   6 -16  337.46   31.02
   1  -5  16  103.74   15.31
  -1   5 -16  109.19   13.06
   1  -5  16  109.67   17.25
  -1   5 -16   93.34   14.71
   1  -5  16  111.39   12.89
  -1   5 -16   99.76   16.57
  -1   4 -16  115.63   13.34
   1  -4  16  117.70   15.69
   1  -4  16  107.57   17.75
  -1   4 -16  140.45   17.28
   1  -4  16  106.81   12.06
  -1   4 -16  128.09   19.47
  -1   3 -16  103.23   12.11
   1  -3  16  107.09   15.28
   1  -3  16   99.50   17.49
  -1   3 -16   96.99   14.34
   1  -3  16   80.71   10.20
  -1   3 -16   87.32   15.83
   1  -2  16  292.79   24.09
  -1   2 -16  324.23   20.89
   1  -2  16  289.53   27.50
  -1   2 -16  291.51   23.87
   1  -2  16  276.54   18.08
  -1   2 -16  266.97   26.26
   1  -1  16   67.59   12.28
  -1   1 -16   75.74    9.94
   1  -1  16   87.31   15.86
  -1   1 -16   79.34   12.57
   1  -1  16   66.76    8.42
  -1   1 -16   72.71   14.00
   1   0  16   95.61   17.02
  -1   0 -16   80.94   12.66
   1   0  16   90.80   13.43
  -1   0 -16   76.35    9.86
   1   0  16   85.34    8.87
  -1   0 -16  108.59   16.94
  -1  -1 -16  145.12   13.02
   1   1  16  156.38   17.30
   1   1  16  159.29   20.59
  -1  -1 -16  152.37   19.09
  -1  -1 -16  149.75   17.13
  -1  -2 -16   44.74    7.15
   1   2  16   52.20   10.51
   1   2  16   53.06   11.89
  -1  -2 -16   19.00    8.97
  -1  -2 -16   65.23   11.73
   1   3  16  281.62   23.31
  -1  -3 -16  296.44   17.94
  -1  -3 -16  289.33   23.69
   1   3  16  346.80   29.39
  -1  -3 -16  352.21   28.53
   1   4  16  149.42   16.92
  -1  -4 -16  169.36   18.16
   1   4  16  139.57   16.39
  -1  -4 -16  133.08   11.77
  -1  -4 -16  138.10   18.25
   1   5  16  210.33   20.49
  -1  -5 -16  208.10   20.40
   1   5  16  233.54   21.19
  -1  -5 -16  209.67   14.46
  -1  -5 -16  248.95   23.98
   1   6  16   63.71   12.20
  -1  -6 -16   72.18   13.03
   1   6  16   56.95   11.37
  -1  -6 -16   75.14   13.76
   1   7  16  296.56   24.88
  -1  -7 -16  266.39   24.06
   1   7  16  285.65   24.06
  -1  -7 -16  274.36   25.91
   1   8  16   74.79   13.75
  -1  -8 -16   81.11   13.92
   1   8  16  128.28   16.69
  -1  -8 -16   89.84   15.26
   1   9  16  151.46   18.47
  -1  -9 -16  146.04   18.61
   1   9  16  142.32   17.54
  -1  -9 -16  119.69   18.12
   1  10  16  180.35   20.99
  -1 -10 -16  188.62   21.66
   1  10  16  182.37   20.14
  -1 -10 -16  145.38   19.79
   1  11  16  209.93   22.60
  -1 -11 -16  201.27   22.73
   1  11  16  195.57   21.04
  -1 -11 -16  215.30   24.44
   1  12  16  235.08   24.57
  -1 -12 -16  286.28   27.63
  -1 -12 -16  214.76   22.89
   1  12  16  201.42   21.52
  -1 -12 -16  231.06   25.72
   1  13  16   65.11   13.96
  -1 -13 -16   68.26   14.79
  -1 -13 -16   88.18   15.17
   1  13  16   47.30   12.18
  -1 -13 -16   58.46   13.71
   1  14  16   34.13   11.90
  -1 -14 -16   54.58   13.49
  -1 -14 -16   22.82   10.20
   1  14  16   31.67   10.33
  -1 -14 -16   19.82   10.23
   1  15  16   80.11   16.03
  -1 -15 -16   79.66   15.44
  -1 -15 -16   77.39   16.71
   1  15  16   66.61   14.25
  -1 -15 -16   82.96   16.35
   1  16  16  218.73   26.05
  -1 -16 -16  253.71   28.93
  -1 -16 -16  237.58   26.30
   1  16  16  193.94   22.75
  -1 -16 -16  237.68   27.69
   1  17  16   60.62   14.50
  -1 -17 -16   90.34   17.17
  -1 -17 -16   83.12   18.46
  -1 -17 -16   47.01   14.19
   1  17  16   87.60   16.09
   1 -15  17   24.13    9.69
  -1  14 -17   44.25   12.97
   1 -14  17   18.77    9.12
   1 -14  17   15.12   10.17
   1 -14  17    7.74    7.50
  -1  14 -17   22.63   10.33
  -1  13 -17   95.66   16.99
   1 -13  17   69.90   14.35
   1 -13  17   80.79   16.47
  -1  13 -17   71.95   14.48
   1 -13  17  108.69   17.36
  -1  12 -17    4.70    7.95
   1 -12  17   13.93    7.75
   1 -12  17    3.49    8.27
   1 -12  17    8.72    6.33
  -1  12 -17   10.07    7.91
  -1  11 -17   37.29   11.88
   1 -11  17   41.88   10.80
  -1  11 -17   40.18   11.51
   1 -11  17   30.83    9.95
   1 -11  17   49.86   13.69
   1 -10  17   -5.78    8.09
  -1  10 -17   -4.56    7.78
   1 -10  17   13.82    8.13
  -1  10 -17   -2.72    6.33
   1 -10  17   -1.25    6.16
   1 -10  17    5.74    6.50
   1  -9  17  177.09   21.73
  -1   9 -17  205.73   22.79
  -1   9 -17  156.12   18.54
   1  -9  17  186.96   20.98
   1  -9  17  154.81   17.91
   1  -9  17  153.59   22.26
   1  -8  17  179.48   21.27
  -1   8 -17  182.74   21.45
  -1   8 -17  171.74   18.65
   1  -8  17  127.51   15.88
   1  -8  17  172.11   23.21
   1  -7  17  106.50   16.67
  -1   7 -17  135.18   16.40
   1  -7  17  150.69   21.71
  -1   7 -17  168.20   20.36
   1  -7  17  125.74   15.21
  -1   7 -17  143.24   21.38
   1  -6  17  103.19   16.22
  -1   6 -17  104.22   13.87
   1  -6  17   87.86   17.03
  -1   6 -17   99.92   15.62
   1  -6  17  105.51   13.67
  -1   6 -17  111.22   18.70
   1  -5  17  243.94   23.71
  -1   5 -17  287.87   22.18
   1  -5  17  290.68   29.95
  -1   5 -17  312.80   26.32
   1  -5  17  267.24   20.43
  -1   5 -17  263.52   28.09
  -1   4 -17  265.43   20.86
   1  -4  17  238.84   22.87
   1  -4  17  286.58   28.98
  -1   4 -17  295.45   25.45
   1  -4  17  256.45   19.37
  -1   4 -17  250.46   26.76
   1  -3  17  156.02   18.13
  -1   3 -17  186.48   16.90
   1  -3  17  169.60   22.69
  -1   3 -17  165.36   19.00
   1  -3  17  161.13   14.59
  -1   3 -17  151.18   20.72
   1  -2  17  115.75   15.79
  -1   2 -17  113.22   12.96
   1  -2  17  152.78   21.11
  -1   2 -17  125.64   16.71
   1  -2  17  115.76   11.86
  -1   2 -17  130.14   19.14
   1  -1  17   96.26   17.16
  -1   1 -17   95.72   11.56
   1  -1  17   86.13   14.19
   1  -1  17   89.99    9.92
  -1   1 -17   67.21   14.27
   1   0  17  278.25   23.93
  -1   0 -17  256.94   18.59
   1   0  17  313.04   29.11
  -1   0 -17  306.07   28.12
  -1   0 -17  306.91   25.21
   1   1  17   84.03   13.37
  -1  -1 -17   76.32    9.80
   1   1  17   84.07   15.86
  -1  -1 -17   85.69   15.37
  -1  -1 -17   76.91   13.51
  -1  -2 -17   63.42    9.27
   1   2  17   75.34   12.80
   1   2  17  105.76   18.02
  -1  -2 -17   72.07   13.94
  -1  -2 -17   76.27   13.04
   1   3  17  135.96   16.68
  -1  -3 -17  149.63   12.96
   1   3  17  154.88   20.44
  -1  -3 -17  149.16   17.75
  -1  -3 -17  109.90   17.08
  -1  -4 -17  299.06   25.30
  -1  -4 -17  264.45   25.77
   1   4  17  280.07   23.84
   1   5  17  113.54   15.79
  -1  -5 -17  127.08   16.48
  -1  -5 -17  110.83   16.92
   1   5  17  135.32   16.91
   1   6  17  154.11   18.40
  -1  -6 -17  127.53   17.51
  -1  -6 -17  108.31   17.39
   1   6  17  127.73   16.53
   1   7  17  121.66   16.88
  -1  -7 -17  107.36   16.24
  -1  -7 -17   92.25   15.95
   1   7  17  105.83   15.24
   1   8  17  134.87   17.97
  -1  -8 -17  144.59   19.00
  -1  -8 -17  112.99   17.76
   1   8  17  127.80   17.05
   1   9  17  227.75   23.49
  -1  -9 -17  242.97   24.63
  -1  -9 -17  193.92   23.58
   1   9  17  200.15   21.12
   1  10  17   58.59   13.08
  -1 -10 -17   48.30   12.08
  -1 -10 -17   41.33   11.26
   1  10  17   44.27   10.60
   1  11  17  114.07   17.48
  -1 -11 -17   83.12   14.35
  -1 -11 -17  137.19   19.64
  -1 -11 -17   67.15   14.50
   1  11  17  111.91   16.45
   1  12  17  103.43   17.05
  -1 -12 -17   83.66   15.80
  -1 -12 -17   86.55   14.49
  -1 -12 -17   87.01   16.97
   1  12  17   93.09   15.72
   1  13  17   61.38   13.65
  -1 -13 -17   56.77   13.77
  -1 -13 -17   93.08   15.43
  -1 -13 -17   58.46   14.31
   1  13  17   73.19   14.30
   1  14  17  130.38   19.54
  -1 -14 -17   98.28   16.91
  -1 -14 -17  109.42   18.88
  -1 -14 -17  104.67   18.72
   1  14  17   90.13   15.69
   1  15  17  102.21   18.24
  -1 -15 -17   90.15   17.73
  -1 -15 -17  115.18   17.90
  -1 -15 -17  112.71   20.05
   1  15  17  103.20   17.16
   1  16  17   80.24   17.12
  -1 -16 -17  104.14   19.44
  -1 -16 -17   74.32   15.42
  -1 -16 -17   72.26   17.27
   1  16  17   51.78   13.54
   1 -14  18   22.18   11.80
   1 -14  18   28.56    9.86
  -1  13 -18    2.96    6.55
   1 -13  18   -6.64    7.14
   1 -13  18   22.91   12.44
  -1  13 -18   14.58    9.58
   1 -13  18    1.33    5.57
  -1  12 -18   68.83   15.32
   1 -12  18   56.72   13.02
   1 -12  18   48.24   13.50
  -1  12 -18   79.51   15.85
   1 -12  18   51.98   12.18
  -1  11 -18   60.70   13.74
   1 -11  18   54.86   12.28
   1 -11  18   63.93   15.84
   1 -11  18   43.16   11.87
  -1  11 -18   47.46   11.70
  -1  10 -18   26.01   11.32
  -1  10 -18    4.31    6.46
   1 -10  18    4.86    6.31
   1 -10  18   27.39   12.84
   1  -9  18   59.79   15.63
   1  -9  18   44.76   11.75
  -1   9 -18   66.68   14.02
  -1   9 -18   62.36   12.51
   1  -9  18   57.48   11.97
  -1   9 -18   44.46   13.28
   1  -8  18   40.12   13.18
   1  -8  18   33.14   10.82
  -1   8 -18   31.66   11.75
  -1   8 -18   40.65   10.00
   1  -8  18   27.23    8.59
  -1   8 -18    2.02    8.52
   1  -7  18  172.12   23.73
   1  -7  18  142.44   19.70
  -1   7 -18  204.39   23.09
  -1   7 -18  172.20   19.17
   1  -7  18  158.55   17.30
  -1   7 -18  186.21   25.00
   1  -6  18  118.36   17.63
  -1   6 -18  122.83   15.67
   1  -6  18  106.19   18.84
  -1   6 -18  148.29   19.60
   1  -6  18  114.40   13.99
  -1   6 -18  140.22   22.53
   1  -5  18  258.16   24.83
  -1   5 -18  213.63   19.80
   1  -5  18  213.57   26.24
  -1   5 -18  209.24   22.58
   1  -5  18  206.44   18.35
  -1   5 -18  257.56   28.22
  -1   4 -18   76.07   11.83
   1  -4  18   69.66   13.68
   1  -4  18   79.49   17.14
  -1   4 -18   80.14   14.47
   1  -4  18   63.39   10.01
  -1   4 -18   74.65   15.90
   1  -3  18  232.82   22.84
  -1   3 -18  285.35   21.53
   1  -3  18  230.11   26.63
  -1   3 -18  243.44   24.07
   1  -3  18  239.65   18.20
  -1   3 -18  290.91   29.58
  -1   2 -18  227.43   22.67
  -1   2 -18  210.01   18.10
   1  -2  18  200.17   21.53
  -1   2 -18  222.82   25.68
   1  -2  18  182.67   23.67
  -1   1 -18  102.36   12.35
   1  -1  18   77.94   13.48
   1  -1  18   91.94   17.95
  -1   1 -18   82.64   15.67
  -1   1 -18   94.27   15.36
  -1   0 -18   73.51   10.14
   1   0  18   81.21   13.83
   1   0  18   69.79   15.34
  -1   0 -18   62.82   13.56
  -1   0 -18   59.08   12.46
   1   1  18   22.23    8.64
  -1  -1 -18   21.01    6.09
   1   1  18   30.19   11.22
  -1  -1 -18   19.04    8.48
  -1  -1 -18    6.78    5.90
   1   2  18  186.71   20.50
   1   2  18  173.52   22.76
  -1  -2 -18  206.03   21.76
  -1  -2 -18  128.32   19.23
  -1  -3 -18  186.40   20.94
   1   3  18  211.06   21.41
  -1  -3 -18  197.82   23.29
  -1  -4 -18  237.95   23.41
   1   4  18  222.99   21.94
  -1  -4 -18  218.23   24.19
  -1  -5 -18   32.95   10.09
  -1  -5 -18   23.12   10.42
   1   5  18   43.47   10.78
   1   6  18  214.81   22.25
  -1  -6 -18  223.74   23.08
  -1  -6 -18  170.53   21.98
   1   6  18  221.48   22.05
   1   7  18   86.37   15.03
  -1  -7 -18   92.41   15.60
  -1  -7 -18   73.18   15.02
   1   7  18   65.38   12.87
   1   8  18   97.09   15.64
  -1  -8 -18   93.39   16.36
  -1  -8 -18   71.50   15.17
   1   8  18   92.91   15.17
   1   9  18   65.99   14.10
  -1  -9 -18   74.20   15.55
  -1  -9 -18   70.96   12.25
  -1  -9 -18   80.43   15.84
   1   9  18   69.82   13.30
   1  10  18   96.21   16.42
  -1 -10 -18  105.58   17.54
  -1 -10 -18   93.63   14.10
  -1 -10 -18   83.77   16.73
   1  10  18   85.92   14.92
   1  11  18  138.29   19.45
  -1 -11 -18  151.60   21.57
  -1 -11 -18  159.53   18.66
  -1 -11 -18  114.66   19.03
   1  11  18  136.33   18.40
   1  12  18   42.78   12.58
  -1 -12 -18   64.89   14.79
  -1 -12 -18   68.95   13.49
  -1 -12 -18   61.96   14.39
   1  12  18   51.99   12.29
   1  13  18   52.45   13.60
  -1 -13 -18   73.07   13.83
  -1 -13 -18   49.72   14.51
  -1 -13 -18   39.90   12.42
   1  13  18   35.77   10.62
   1  14  18   56.07   13.96
  -1 -14 -18   44.84   13.21
   1  14  18   51.37   12.20
  -1 -14 -18   76.69   14.86
  -1 -14 -18   73.39   16.36
  -1 -15 -18  211.63   26.70
  -1 -15 -18  191.30   25.10
  -1 -15 -18  154.65   20.92
   1 -13  19   23.18   11.49
  -1  12 -19   47.00   12.48
  -1  12 -19   26.13    9.99
   1 -12  19   53.18   12.84
   1 -11  19   17.34   11.02
  -1  11 -19    1.24    5.58
  -1  11 -19    8.22    7.36
   1 -11  19   11.33    7.74
  -1  11 -19    8.21    9.55
   1 -10  19   18.24   10.07
  -1  10 -19   18.59    9.78
  -1  10 -19   31.80   10.15
   1 -10  19   17.30    7.52
  -1  10 -19    9.68   10.04
   1  -9  19   35.16   12.52
   1  -9  19   51.97   13.33
  -1   9 -19   20.71    9.35
  -1   9 -19   26.18    8.99
   1  -9  19   45.12   10.48
  -1   9 -19   28.45   11.98
   1  -8  19   88.67   18.15
   1  -8  19   82.18   15.57
  -1   8 -19   82.43   16.53
  -1   8 -19   82.29   13.98
   1  -8  19   74.16   12.48
  -1   8 -19   64.40   16.65
   1  -7  19   37.24   13.56
   1  -7  19   16.02    8.48
  -1   7 -19   25.04   10.06
  -1   7 -19   16.96    7.51
   1  -7  19   26.24    7.74
  -1   7 -19   24.21   11.85
   1  -6  19   31.81   10.35
  -1   6 -19   56.13   11.22
   1  -6  19   72.89   16.65
  -1   6 -19   51.86   13.52
   1  -6  19   34.49    8.35
  -1   6 -19   78.16   17.31
   1  -5  19  111.84   17.47
  -1   5 -19  109.58   14.67
   1  -5  19  110.92   20.13
  -1   5 -19   78.38   14.73
   1  -5  19   82.88   11.87
  -1   5 -19  120.89   20.56
  -1   4 -19  138.04   18.85
  -1   4 -19  146.81   16.60
   1  -4  19  109.47   17.31
  -1   4 -19  146.46   22.70
   1  -4  19  103.01   19.06
  -1   3 -19  127.02   17.81
  -1   3 -19  117.19   14.52
   1  -3  19  108.14   16.78
  -1   3 -19  101.01   18.61
   1  -3  19  101.96   19.35
  -1   2 -19   72.67   11.63
   1  -2  19   51.55   11.27
   1  -2  19   51.94   15.00
  -1   2 -19   44.13   13.11
  -1   2 -19   63.56   13.87
   1  -1  19  175.92   20.46
  -1   1 -19  204.80   17.82
   1  -1  19  234.94   27.41
  -1   1 -19  206.96   25.47
  -1   1 -19  176.39   21.20
   1   0  19  206.78   21.97
   1   0  19  231.08   26.89
  -1   0 -19  232.98   26.66
  -1   0 -19  178.86   21.41
   1   1  19   51.82   12.21
   1   1  19   58.79   14.92
  -1  -1 -19   54.79   14.16
  -1  -1 -19   59.45   12.51
   1   2  19  102.31   15.49
   1   2  19   74.32   15.80
  -1  -2 -19  116.40   19.12
  -1  -2 -19   95.05   15.66
  -1  -3 -19   69.60   13.92
  -1  -3 -19   62.98   14.17
   1   3  19   64.44   12.52
  -1  -4 -19  135.91   18.46
  -1  -4 -19  102.08   17.61
   1   4  19  133.66   17.62
  -1  -5 -19   82.28   15.35
  -1  -5 -19   77.92   16.05
   1   5  19   88.59   14.61
  -1  -6 -19  127.65   18.30
   1   6  19  112.70   16.56
  -1  -6 -19  114.32   18.63
   1   7  19   40.70   12.05
  -1  -7 -19   31.93   10.89
   1   7  19   23.51    8.89
  -1  -7 -19   57.51   14.33
   1   8  19  163.93   20.81
  -1  -8 -19  156.22   21.58
   1   8  19  156.28   19.88
  -1  -8 -19  158.86   22.16
   1   9  19   71.27   14.54
  -1  -9 -19   97.86   17.61
   1   9  19   74.97   14.35
  -1  -9 -19   94.66   17.55
   1  10  19   95.29   16.70
  -1 -10 -19   83.67   16.08
   1  10  19   83.96   14.63
  -1 -10 -19   84.71   17.37
   1  11  19   74.26   15.47
  -1 -11 -19   44.81   13.16
   1  11  19   40.77   11.67
  -1 -11 -19   40.69   12.43
   1  12  19   76.15   16.19
  -1 -12 -19  100.23   18.40
   1  12  19   57.74   12.74
  -1 -12 -19  100.89   18.49
   1  13  19   55.22   14.18
  -1 -13 -19   51.99   14.00
  -1 -13 -19   21.38    9.31
   1  13  19   38.21   11.07
  -1 -14 -19   88.42   18.66
  -1  11 -20   23.94    8.74
   1 -11  20   21.24    8.75
   1 -11  20   11.85   10.99
   1 -10  20   44.03   15.29
  -1  10 -20   59.14   14.42
  -1  10 -20   28.24   10.47
   1 -10  20   18.45    7.28
  -1  10 -20   51.14   14.57
   1  -9  20    8.24    9.79
   1  -9  20   21.29   10.03
  -1   9 -20   37.41   12.22
  -1   9 -20   17.03    7.83
   1  -9  20   10.28    6.10
  -1   9 -20   37.83   14.80
   1  -8  20   52.40   15.55
   1  -8  20   47.40   12.84
  -1   8 -20   42.07   11.24
   1  -8  20   24.26    7.71
  -1   8 -20   29.49   12.04
   1  -7  20   16.97   10.87
   1  -7  20   30.19   11.81
  -1   7 -20   33.35   11.33
  -1   7 -20   24.80    8.43
   1  -7  20   24.00    7.68
  -1   7 -20   20.01   11.16
   1  -6  20   71.72   15.10
  -1   6 -20   74.18   15.08
  -1   6 -20   74.18   13.37
  -1   6 -20   63.32   17.04
   1  -6  20   66.59   17.33
  -1   5 -20   18.37    9.20
   1  -5  20   19.49    8.97
  -1   5 -20   18.16    8.01
  -1   5 -20   27.87   12.83
   1  -5  20    4.69    8.96
  -1   4 -20   76.42   15.36
  -1   4 -20   78.46   12.60
   1  -4  20   43.55   11.25
  -1   4 -20   65.01   16.16
   1  -4  20   72.70   16.76
   1  -3  20   88.69   15.38
   1  -3  20  104.34   19.29
  -1   3 -20   90.41   17.99
  -1   3 -20  132.22   18.71
   1  -2  20   63.38   14.22
   1  -2  20  100.10   19.57
  -1   2 -20   51.89   14.55
  -1   2 -20  113.84   17.58
   1  -1  20  144.45   18.91
   1  -1  20  142.89   22.37
  -1   1 -20  163.97   23.79
  -1   1 -20  188.00   22.35
   1   0  20   98.39   16.24
   1   0  20   91.90   18.54
  -1   0 -20  149.75   22.07
  -1   0 -20  105.16   17.52
   1   1  20  118.53   17.57
   1   1  20   97.64   18.20
  -1  -1 -20   88.67   17.60
  -1  -1 -20  121.22   18.26
  -1  -2 -20   85.84   15.70
  -1  -2 -20   97.44   17.81
   1   2  20   88.38   15.10
  -1  -3 -20   82.01   15.65
  -1  -3 -20   81.90   15.88
   1   3  20   98.99   16.09
  -1  -4 -20   11.73    8.52
  -1  -4 -20   21.69   10.14
   1   4  20   12.28    7.14
  -1  -5 -20  100.24   17.01
  -1  -5 -20   99.33   18.26
   1   5  20   89.93   14.97
  -1  -6 -20   88.53   16.21
  -1  -6 -20  124.91   19.88
   1   6  20  102.63   16.28
  -1  -7 -20   94.56   16.68
  -1  -7 -20  117.76   19.01
   1   7  20  142.34   19.13
  -1  -8 -20  106.64   18.57
   1   8  20   85.41   14.92
  -1  -8 -20   86.17   17.35
   1   9  20   87.82   16.01
  -1  -9 -20   59.33   14.12
   1   9  20   79.73   14.64
  -1  -9 -20   71.92   16.37
   1  10  20   60.89   14.31
  -1 -10 -20   88.45   17.44
   1  10  20  104.68   17.04
  -1 -10 -20   53.65   14.33
   1  11  20   47.29   13.38
  -1 -11 -20   46.97   12.66
  -1 -11 -20   30.92   11.59
   1  11  20   33.09   10.32
  -1 -12 -20   16.17   10.16
   1  12  20    5.93    7.03
  -1 -12 -20    8.23    8.50
   1  -8  21    7.74    6.38
  -1   8 -21   17.55    8.82
  -1   8 -21   17.58    8.32
  -1   8 -21   16.21   11.37
   1  -8  21   19.52   11.15
  -1   7 -21   49.91   13.78
   1  -7  21   13.61   10.11
  -1   7 -21   18.82   12.15
   1  -7  21   18.03   10.63
  -1   6 -21   57.72   14.37
   1  -6  21   40.86   13.39
  -1   6 -21   52.04   15.38
   1  -6  21   52.12   13.50
  -1   5 -21   29.01   10.56
   1  -5  21   19.80   11.48
  -1   5 -21   17.75    9.83
   1  -5  21   27.22   10.18
  -1   4 -21  135.56   20.15
   1  -4  21  138.88   22.91
   1  -4  21  112.02   18.32
  -1   4 -21  117.77   21.83
  -1   3 -21   71.47   15.12
   1  -3  21   62.97   15.83
   1  -3  21   54.46   12.57
  -1   3 -21   65.71   17.24
  -1   2 -21  160.56   21.35
   1  -2  21  122.63   22.07
   1  -2  21  157.57   20.92
  -1   2 -21  173.52   24.69
  -1   1 -21   91.70   16.76
   1  -1  21   67.56   18.14
   1  -1  21   71.91   14.26
  -1   1 -21   74.00   17.55
   1   0  21   24.57    9.27
  -1   0 -21   30.16   11.30
  -1   0 -21   19.46    9.94
   1   1  21    9.61    7.57
  -1  -1 -21    9.24    8.29
  -1  -1 -21   20.01    9.69
   1   2  21   80.56   14.90
  -1  -2 -21   56.09   15.23
  -1  -2 -21   87.51   16.43
   1   3  21  153.76   19.89
  -1  -3 -21  179.56   24.79
  -1  -3 -21  129.43   19.36
   1   4  21   82.22   14.72
  -1  -4 -21   48.52   14.37
  -1  -4 -21   54.35   13.69
   1   5  21   97.42   16.81
  -1  -5 -21   87.12   17.34
  -1  -5 -21  108.11   18.37
   1   6  21   10.87    7.84
  -1  -6 -21   -3.06    9.35
  -1  -6 -21   10.86    8.09
   1   7  21   95.17   16.10
  -1  -7 -21   75.73   16.15
  -1  -7 -21  109.75   18.62
   1   8  21   63.52   13.47
  -1  -8 -21   89.09   18.34
  -1  -8 -21   52.34   13.49
   1   9  21   95.94   16.46
  -1  -9 -21   70.59   17.07
  -1  -9 -21   81.90   16.86
   1  10  21   20.24    9.00
  -1 -10 -21    6.17    7.84
  -1 -10 -21   22.86   10.55
  -1 -11 -21   40.64   13.67
  -1   5 -22   23.33   10.16
   1  -5  22   25.86   11.81
   1  -5  22   12.09    8.47
  -1   5 -22   31.82   13.46
  -1   4 -22   92.11   17.61
   1  -4  22   44.89   15.96
   1  -4  22   77.48   15.60
  -1   4 -22   54.30   16.04
  -1   3 -22   59.91   15.04
   1  -3  22   72.27   18.68
   1  -3  22   39.46   11.81
  -1   3 -22   88.62   19.81
  -1   2 -22   42.03   12.40
   1  -2  22   69.26   15.19
  -1   2 -22   71.38   17.59
   1  -1  22    7.69    6.05
  -1   1 -22   20.74   12.94
  -1   1 -22   26.84   11.03
   1   0  22  101.73   17.25
  -1   0 -22  105.77   19.25
  -1   0 -22   82.94   16.70
   1   1  22   90.11   16.19
  -1  -1 -22   76.45   18.27
  -1  -1 -22   74.39   15.51
   1   2  22  112.41   17.87
  -1  -2 -22  122.66   21.27
  -1  -2 -22  153.01   20.93
   1   3  22   18.21    9.32
  -1  -3 -22   16.31    9.38
  -1  -3 -22   20.69    8.27
   1   4  22   51.50   12.69
  -1  -4 -22   44.60   13.38
  -1  -4 -22   66.83   15.11
   1   5  22   99.25   16.81
  -1  -5 -22   86.11   17.65
  -1  -5 -22   98.50   17.80
   1   6  22   62.00   13.98
  -1  -6 -22   47.93   13.81
  -1  -6 -22   55.17   14.13
   1   7  22   36.31   11.25
  -1  -7 -22   38.62   12.12
  -1  -7 -22   26.04   11.53
   1   8  22   20.85    8.44
  -1  -8 -22   22.97   12.03
   1  -1  23  101.98   17.06
  -1   1 -23   95.28   17.96
   1   0  23   72.01   14.99
  -1   0 -23   79.89   16.68
   1   1  23   41.10   11.99
  -1  -1 -23   27.38   11.38
   1   2  23   72.65   14.75
  -1  -2 -23   65.83   15.42
   1   3  23   30.91   10.50
  -1  -3 -23   26.55   12.26
   1   4  23   99.01   16.96
  -1  -4 -23  104.35   19.27
   1   5  23   -0.77    6.13
   2  -5 -22   33.01   12.12
   2  -4 -22  103.92   19.27
   2  -3 -22   17.38    9.89
   2  -2 -22    9.90    9.74
   2  -1 -22   30.55   11.21
   2  -1 -22   24.17   11.43
   2   0 -22   71.48   15.92
   2   0 -22   57.46   16.31
   2   1 -22   37.68   12.59
   2   2 -22   27.48   11.93
   2   3 -22   39.16   13.30
   2  -9 -21   87.86   17.57
  -2   8  21   12.79    7.47
   2  -8 -21   19.54    9.17
   2  -7 -21   99.10   19.36
  -2   7  21   76.58   16.49
   2  -7 -21   93.76   17.38
   2  -6 -21   60.07   14.76
  -2   6  21   47.92   13.09
   2  -6 -21   75.80   16.18
   2  -5 -21   51.53   14.02
  -2   5  21   79.75   16.62
   2  -5 -21   60.44   14.43
   2  -4 -21   58.30   14.81
  -2   4  21   59.39   15.18
   2  -4 -21   38.97   12.00
   2  -3 -21   30.11   11.83
  -2   3  21   35.65   12.09
   2  -3 -21   20.81    9.56
   2  -2 -21  182.76   24.27
  -2   2  21  155.83   22.89
   2  -2 -21  149.09   22.49
   2  -1 -21   59.05   14.47
  -2   1  21   53.25   15.24
   2  -1 -21   49.34   14.16
   2   0 -21   26.23   10.62
   2   0 -21   40.60   13.10
  -2   0  21   48.93   14.06
   2   1 -21   28.64   12.29
   2   1 -21    4.34    6.90
  -2  -1  21   15.87    8.42
   2   1 -21   10.37    6.84
  -2  -1  21    6.32    8.99
   2   2 -21   66.71   15.03
   2   2 -21   97.54   18.31
  -2  -2  21   56.34   11.86
   2   2 -21   70.40   13.24
  -2  -2  21   65.98   14.85
   2   3 -21   70.92   15.43
   2   3 -21   66.50   16.77
  -2  -3  21   62.54   12.95
   2   3 -21   39.50   10.77
  -2  -3  21   84.55   17.73
   2   4 -21   48.37   14.66
   2   4 -21   25.92   10.94
   2   4 -21   31.21    9.59
  -2  -4  21   26.32    9.79
  -2  -4  21   31.54   11.63
   2   5 -21   27.31   12.32
   2   5 -21   30.08   11.69
  -2  -5  21   27.55   11.05
  -2  -5  21   19.19    8.07
   2   5 -21   21.67    8.90
   2   6 -21   80.95   18.92
  -2  -6  21   79.84   17.43
   2   6 -21   90.40   15.76
  -2  -7  21  194.63   25.23
   2   7 -21  206.06   28.48
   2   7 -21  148.53   20.31
  -2  11  20   16.98    9.11
   2 -11 -20   11.93    8.57
   2 -10 -20   42.25   14.35
  -2  10  20   42.66   12.00
   2 -10 -20   42.61   12.64
   2  -9 -20   51.20   14.53
  -2   9  20   46.30   12.26
   2  -9 -20   51.97   13.13
   2  -8 -20   55.43   14.44
  -2   8  20   70.09   15.00
   2  -8 -20   54.75   14.45
   2  -7 -20  109.92   19.16
  -2   7  20  104.93   18.79
   2  -7 -20   99.17   16.76
   2  -6 -20   55.98   14.18
  -2   6  20   59.14   14.86
   2  -6 -20   40.08   12.73
   2  -5 -20  191.83   24.57
  -2   5  20  178.19   23.65
   2  -5 -20  167.02   22.09
   2  -4 -20   87.46   17.19
  -2   4  20  115.95   19.16
   2  -4 -20   88.30   16.86
   2  -3 -20   82.55   15.85
   2  -3 -20   89.08   16.96
  -2   2  20   29.35    9.53
   2  -2 -20   46.54   10.17
   2  -2 -20   26.29   10.71
   2  -2 -20   35.15   10.82
  -2   1  20  101.60   15.09
   2  -1 -20   71.00   12.36
   2  -1 -20   64.52   14.48
   2  -1 -20  116.65   19.24
   2   0 -20   63.17   12.07
  -2   0  20   55.72   11.73
   2   0 -20   74.26   16.28
   2   0 -20   84.19   17.14
  -2  -1  20   49.27   10.47
   2   1 -20   74.18   13.05
   2   1 -20   27.14   10.21
   2   1 -20   53.17   13.91
  -2  -2  20   39.81   10.00
   2   2 -20   47.85   10.60
   2   2 -20   47.40   13.53
   2   2 -20   23.28    9.71
   2   3 -20   21.55    9.94
   2   3 -20   10.92    7.80
  -2  -3  20    7.42    6.14
   2   3 -20   22.06    9.25
  -2  -3  20   21.12    9.46
   2   4 -20  162.37   22.48
   2   4 -20  154.96   23.30
  -2  -4  20  140.00   20.65
   2   4 -20  139.95   18.12
  -2  -4  20  110.69   16.57
   2   5 -20   70.61   15.13
   2   5 -20   45.42   13.46
[truncated: 2,077,612 more chars]
